# Supplementary material for: RNA-seq analysis reveals TRPC genes to impact an unexpected number of metabolic and regulatory pathways
Source: Sci Rep. 2020 Apr 29;10:7227. doi: 10.1038/s41598-020-61177-x (PMC7190874; doi:10.1038/s41598-020-61177-x)
Supplement: Supplementary file 1 — Supplementary Information. [file 41598_2020_61177_MOESM1_ESM.xlsx]

## Sheet: Title page
RNA-seq analysis reveals TRPC genes to impact an unexpected number of metabolic and regulatory pathways Karina Formoso1*, Sebastian Susperreguy1, Marc Freichel2, and Lutz Birnbaumer1, 3**. 1Institute for Biomedical Research (BIOMED UCA-CONICET). School of Medical Sciences, Catholic University of Argentina (UCA), Buenos Aires C1107AFF, Argentina. 2Institute of Physiology and Pathophysiology, Heide…

## Sheet: Summary
DEGs per Tissue
Tec, to be experimentally confirmed
				DEGs		Forebrain	Spleen	Testis	Midbrain	Lung	Liver	Kidney
				Total	647	295	1366	827	335	848	1171	572
				Protei Coding	490	185	1027	511	210	676	954	433
	647	Heart			295	ForeBrain				1366	Spleen			827	Testis			335	Midbrain				848	Lung				1171	Liver				572	Kidney
		Gene Type				Gene Type					Gene Type				Gene Type				Gene Type					Gene Type					Gene Type					Gene Type
	2	IG_C_gene			2	IG_C_gene				6	IG_C_gene			12	lincRNA			1	IG_C_gene				9	IG_C_gene				1	IG_C_gene				4	IG_C_gene
	4	lincRNA			4	lincRNA				8	IG_J_gene			210	lncRNA			4	lincRNA				7	IG_J_gene				5	lincRNA				3	lincRNA
	78	lncRNA			44	lncRNA				81	IG_V_gene			3	miRNA			56	lncRNA				21	IG_V_gene				108	lncRNA				59	lncRNA
	1	miRNA			2	Mt_tRNA				9	IG_V_pseudogene			42	processed_pseudogene			2	miRNA				3	lincRNA				3	miRNA				2	Mt_tRNA
	3	misc_RNA			1	polymorphic_pseudogene				7	lincRNA			511	protein_coding			2	Mt_tRNA				53	lncRNA				2	Mt_tRNA				1	polymorphic_pseudogene
	2	Mt_tRNA			36	processed_pseudogene				103	lncRNA			2	pseudogene			1	polymorphic_pseudogene				2	miRNA				3	polymorphic_pseudogene				46	processed_pseudogene
	2	polymorphic_pseudogene			185	protein_coding				7	miRNA			14	TEC			33	processed_pseudogene				1	misc_RNA				55	processed_pseudogene				433	protein_coding
	34	processed_pseudogene			1	pseudogene				1	Mt_tRNA			1	TR_C_gene			210	protein_coding				1	Mt_tRNA				954	protein_coding				2	pseudogene
	490	protein_coding			8	TEC				3	polymorphic_pseudogene			6	transcribed_processed_pseudogene			1	pseudogene				1	polymorphic_pseudogene				1	pseudogene				6	TEC
	1	pseudogene			4	transcribed_processed_pseudogene				61	processed_pseudogene			2	transcribed_unitary_pseudogene			10	TEC				38	processed_pseudogene				13	TEC				2	transcribed_processed_pseudogene
	11	TEC			4	transcribed_unprocessed_pseudogene				1027	protein_coding			5	transcribed_unprocessed_pseudogene			1	TR_C_gene				1	processed_transcript				5	transcribed_processed_pseudogene				1	transcribed_unitary_pseudogene
	3	transcribed_processed_pseudogene			4	unprocessed_pseudogene				1	pseudogene			19	unprocessed_pseudogene			1	transcribed_processed_pseudogene				676	protein_coding				8	transcribed_unprocessed_pseudogene				4	transcribed_unprocessed_pseudogene
	2	transcribed_unitary_pseudogene								1	snRNA							2	transcribed_unitary_pseudogene				1	pseudogene				13	unprocessed_pseudogene				9	unprocessed_pseudogene
	6	transcribed_unprocessed_pseudogene								21	TEC							5	transcribed_unprocessed_pseudogene				15	TEC
	8	unprocessed_pseudogene								1	TR_V_gene							6	unprocessed_pseudogene				5	transcribed_processed_pseudogene
										5	transcribed_processed_pseudogene												1	transcribed_unitary_pseudogene
										1	transcribed_unitary_pseudogene												6	transcribed_unprocessed_pseudogene
										9	transcribed_unprocessed_pseudogene												7	unprocessed_pseudogene
										14	unprocessed_pseudogene

## Sheet: Heart
	log2FC	FDR	Gene Type
Ighm	-1.561	5.99602e-05	IG_C_gene
Ighd	-1.35821	0.000251651	IG_C_gene
H19	-0.937923	0.00306388	lncRNA
Dubr	-1.20671	6.67726e-05	lncRNA
Gm42743	5.85427	1.24646e-20	lncRNA
Gm9967	3.98229	2.3776e-45	lncRNA
BC018473	7.78207	3.93121e-36	lncRNA
BC043934	-1.32861	0.00547253	lncRNA
5830444B04Rik	-3.23991	8.24263e-07	lncRNA
Gm14097	-1.57398	0.000542933	lncRNA
Foxo6os	-1.18287	1.70573e-05	lncRNA
Gm5860	-1.73233	0.00718762	lncRNA
B930095G15Rik	-0.957093	0.00146948	lncRNA
1110018N20Rik	-2.36727	2.22564e-16	lncRNA
Gm13943	-2.27868	6.48164e-09	lncRNA
Gm14261	1.68098	3.08077e-17	lncRNA
Gm15952	-1.02842	0.000102763	lncRNA
2610507I01Rik	1.88651	0.00303105	lncRNA
Banf2os	-1.94691	0.000329703	lncRNA
Mccc1os	-1.30931	4.0422e-06	lncRNA
Gm16192	0.853336	4.94506e-05	lncRNA
Gm16316	-1.7347	2.15641e-05	lncRNA
E030042O20Rik	-1.25692	0.00770883	lncRNA
2610035D17Rik	-2.49917	0.00103226	lncRNA
Gm12100	1.25116	0.0064319	lncRNA
2900089D17Rik	-1.13179	0.00216536	lncRNA
Gm15533	-0.915604	1.55661e-10	lncRNA
Gm16133	-1.54944	0.0038388	lncRNA
Gm17197	0.758974	1.0603e-05	lncRNA
Gm17224	1.90406	3.41958e-09	lncRNA
Neat1	-0.673337	0.000998052	lncRNA
Gm20400	-10.4557	2.76609e-07	lncRNA
AA465934	2.53222	0.00157568	lncRNA
Gm20633	1.42454	0.00018716	lncRNA
Gm20707	-1.59638	0.000258054	lncRNA
Gm20655	-1.93194	0.000144974	lncRNA
E230013L22Rik	0.946255	1.79891e-07	lncRNA
Gm26881	-3.95	1.09411e-19	lncRNA
Gm17552	-0.809899	8.72986e-06	lncRNA
D130017N08Rik	-1.01533	0.00119304	lncRNA
Gm16793	-0.781448	0.000371244	lncRNA
Gm26825	2.47353	3.65501e-06	lncRNA
Gm26862	-1.73987	1.90979e-07	lncRNA
Gm26690	-1.18702	0.0054097	lncRNA
Gm26899	0.687131	3.89835e-05	lncRNA
Gm26809	-5.47781	4.007e-79	lncRNA
Gm28037	3.0596	0.00634213	lncRNA
Gm29040	-2.98844	0.00401817	lncRNA
C330022C24Rik	-1.70447	0.000137729	lncRNA
2310020H05Rik	-3.73177	3.9931e-17	lncRNA
Plet1os	-5.19196	3.90716e-68	lncRNA
Gm7292	1.65552	0.00279338	lncRNA
Gm30735	-1.80271	1.79102e-07	lncRNA
Gm43401	0.761557	0.00889841	lncRNA
4632404M16Rik	1.96086	1.20791e-10	lncRNA
Gm20186	-5.72486	4.29872e-43	lncRNA
Gm40457	2.80788	6.77104e-21	lncRNA
Gm35082	6.6439	9.54527e-24	lncRNA
Gm45012	-10.7134	8.34787e-69	lncRNA
Gm44751	1.53964	1.88321e-05	lncRNA
Gm34030	0.927178	0.000174843	lncRNA
Gm35021	2.7652	1.75163e-10	lncRNA
Gm30085	-1.10013	0.00364753	lncRNA
Gm45703	4.42387	1.1274e-23	lncRNA
Gm45774	-0.808035	0.00596199	lncRNA
AC139579.1	-0.922904	3.41958e-09	lncRNA
Gm47162	1.13557	0.00596629	lncRNA
CT025619.1	-2.05169	7.41094e-06	lncRNA
Gm47248	-9.41385	3.72017e-32	lncRNA
9230112J17Rik	-0.933946	0.00104133	lncRNA
Gm10635	-2.03518	2.20494e-11	lncRNA
AC112680.2	-1.20726	0.00690911	lncRNA
Gm47015	2.36408	0.000552674	lncRNA
Gm32369	-1.63022	2.77482e-07	lncRNA
Gm47469	0.914661	0.00955054	lncRNA
Gm33424	1.11035	0.00134294	lncRNA
Gm24474	-2.50328	1.9965e-17	lncRNA
Gm48732	1.88974	1.36931e-05	lncRNA
AC154760.1	-1.62684	7.11857e-05	lncRNA
AL590144.3	1.26531	4.45378e-05	lncRNA
Gm46565	-4.74018	2.77471e-16	lncRNA
GM49708	-5.6987	2.06617e-07	lncRNA
GM49794	-1.90633	0.00080633	lncRNA
GM49709	-4.36885	5.29927e-05	lncRNA
Gm36684	-6.06224	5.25006e-23	lncRNA
Gm47302	-0.931781	0.00606948	miRNA
Gm27533	-0.634152	0.000620929	misc_RNA
Gm27505	-0.614894	0.00760319	misc_RNA
Gm28006	-0.622434	0.0032429	misc_RNA
mt-Tg	-9.76388	1.79658e-95	Mt_tRNA
mt-Tr	-3.0742	1.2422e-06	Mt_tRNA
Rnls	0.877277	0.00538592	polymorphic_pseudogene
Clec7a	-1.24577	0.00368834	polymorphic_pseudogene
Gm5045	-6.06636	1.84752e-06	processed_pseudogene
Gm7887	0.693009	0.00647379	processed_pseudogene
Gm5514	-4.48419	1.65025e-05	processed_pseudogene
Gm9800	-1.05564	0.000167919	processed_pseudogene
Gm7984	1.96993	0.000174843	processed_pseudogene
Gm11868	1.4808	3.89835e-05	processed_pseudogene
Tma7-ps	2.55896	0.00699197	processed_pseudogene
Rps3a3	2.10725	0.00353029	processed_pseudogene
Gm8730	3.21806	6.09529e-08	processed_pseudogene
Rps13-ps1	10.0678	1.81972e-238	processed_pseudogene
Gm6265	2.5206	3.90309e-11	processed_pseudogene
Gm6969	5.41806	1.05445e-152	processed_pseudogene
Gm5560	2.9472	0.0075832	processed_pseudogene
Rps13-ps2	-12.886	7.47569e-200	processed_pseudogene
Gm10557	1.2914	0.000311271	processed_pseudogene
Gm10709	-5.57844	3.51029e-22	processed_pseudogene
Gm5898	1.06378	0.00584226	processed_pseudogene
Rps15a-ps6	2.96904	4.06689e-07	processed_pseudogene
Gm4459	3.20134	1.15279e-10	processed_pseudogene
Rpl3-ps2	-5.42629	9.86538e-19	processed_pseudogene
Gm6142	4.87585	2.61269e-34	processed_pseudogene
Rps15a-ps8	6.20164	3.56182e-36	processed_pseudogene
Gm6548	-1.1119	0.000686575	processed_pseudogene
Gm5900	0.92598	0.000252298	processed_pseudogene
Gm12350	2.60771	0.00917189	processed_pseudogene
Gm16378	2.60136	0.00652174	processed_pseudogene
Gm15459	2.47929	1.78403e-06	processed_pseudogene
B230207O21Rik	-0.802588	0.00188762	processed_pseudogene
Gm4754	-4.70879	0.00109397	processed_pseudogene
Gm6334	10.5103	1.39365e-56	processed_pseudogene
Gm5131	3.86327	4.1427e-37	processed_pseudogene
Gm18541	4.71336	0.00026772	processed_pseudogene
Mylf-ps	2.3438	5.34422e-06	processed_pseudogene
Gm18649	-2.56442	3.87989e-13	processed_pseudogene
Gm49863	-2.41966	1.10679e-10	processed_pseudogene
Fgf6	1.9971	4.58143e-06	protein_coding
Cdh4	-1.10575	0.00399698	protein_coding
Slc26a3	-1.95401	1.35499e-05	protein_coding
Sync	0.672574	1.91288e-07	protein_coding
Ccne1	-1.22405	0.00164037	protein_coding
Epdr1	-0.744394	3.50804e-06	protein_coding
Arrdc2	-1.26966	0.000310806	protein_coding
Hmgn2	0.863872	0.00201789	protein_coding
Cp	0.745751	1.93375e-07	protein_coding
Efnb3	0.840743	0.00118724	protein_coding
Pde1c	-0.670653	1.63762e-08	protein_coding
Stxbp2	-1.40419	0.000183784	protein_coding
Aqp1	0.600273	2.38e-06	protein_coding
Fcer2a	-1.402	0.00466033	protein_coding
Tmod4	0.743953	5.99602e-05	protein_coding
Ephb3	0.687346	2.08932e-05	protein_coding
Atp1a2	-0.794004	5.63409e-11	protein_coding
Atp1a4	2.57423	5.94578e-09	protein_coding
Casq1	2.0694	3.39648e-18	protein_coding
Homer1	0.693159	1.15279e-10	protein_coding
Slc1a7	-1.92262	5.67908e-05	protein_coding
Tmem86a	-0.729722	4.23829e-08	protein_coding
Pax5	-1.62417	0.000435225	protein_coding
Blk	-0.92906	0.00440792	protein_coding
Hspa8	-0.624376	9.95217e-07	protein_coding
Bik	-0.954868	0.00223494	protein_coding
Sdc4	-0.630538	0.000139144	protein_coding
Rhbdl3	0.886948	2.72321e-07	protein_coding
Afmid	-1.12538	4.19874e-08	protein_coding
Mmp9	-1.8752	2.43343e-06	protein_coding
Stard3	-0.593885	3.33017e-05	protein_coding
Kpna2	-3.14857	1.51243e-17	protein_coding
Ypel2	0.812496	1.30874e-07	protein_coding
Pnpo	-0.623922	0.000277035	protein_coding
Abca5	0.844439	2.59415e-12	protein_coding
Scn1b	0.988441	1.7686e-05	protein_coding
Calr3	0.625822	1.8964e-05	protein_coding
Grm1	-0.62832	6.36756e-07	protein_coding
P4ha1	0.614787	4.66456e-07	protein_coding
Nedd1	-1.20121	0.00139144	protein_coding
Hal	2.69572	0.00611642	protein_coding
Nuak1	0.59675	1.99538e-06	protein_coding
Cry1	0.871314	2.42968e-10	protein_coding
Slc16a7	-0.935994	0.00270518	protein_coding
Ddit4	1.13216	0.00138638	protein_coding
Slc36a2	-0.595948	0.0034957	protein_coding
Rel	0.790255	1.48259e-06	protein_coding
Fam84a	-1.09112	0.00883087	protein_coding
Ccl11	-1.22077	2.16096e-06	protein_coding
Nos2	-0.605177	0.00296253	protein_coding
Nr1d1	-1.8148	4.18776e-45	protein_coding
Per1	-0.792452	1.07945e-05	protein_coding
Adam11	-1.38635	8.25504e-16	protein_coding
Plcd3	0.66787	0.00289657	protein_coding
Fkbp3	0.622052	4.88747e-05	protein_coding
Ap4s1	-0.595748	4.47514e-05	protein_coding
Dtd2	-1.36868	1.49643e-08	protein_coding
Galc	0.655924	5.07497e-05	protein_coding
Serpina3n	0.994189	0.00215827	protein_coding
Clmn	0.881741	0.00103226	protein_coding
Pfkp	0.607963	1.02531e-07	protein_coding
Dcaf4	-0.727144	7.39063e-05	protein_coding
Fam161b	0.79172	2.43343e-06	protein_coding
Entpd5	-0.605989	4.26638e-05	protein_coding
Hsp90aa1	0.802601	4.33779e-05	protein_coding
Fancc	-0.80831	0.00104276	protein_coding
Ahrr	-1.08042	0.000214925	protein_coding
Rhobtb3	1.36431	8.84823e-32	protein_coding
Glrx	0.610866	7.34728e-06	protein_coding
Mctp1	1.49379	4.72435e-06	protein_coding
Iqgap2	-0.919271	6.10604e-05	protein_coding
Elovl7	3.74554	9.93728e-41	protein_coding
Rgs7bp	-0.624785	0.00140551	protein_coding
Nr1d2	-0.6451	7.00673e-08	protein_coding
Clu	-0.722424	0.00189353	protein_coding
Chrna2	-1.25393	0.00316566	protein_coding
Grhl2	-1.50077	0.00603708	protein_coding
Baalc	1.05587	0.00529073	protein_coding
Fzd6	-0.626259	0.000121149	protein_coding
Angpt1	-0.588574	0.000998052	protein_coding
Mtss1	-0.735934	2.77148e-08	protein_coding
Slc38a2	0.806228	3.27516e-10	protein_coding
Hrasls	-2.45855	4.12583e-26	protein_coding
Slc35a5	-0.599301	0.00720439	protein_coding
Slc7a4	-0.979107	0.00804119	protein_coding
Masp1	0.598389	0.000588808	protein_coding
Rcan1	0.732522	7.90791e-10	protein_coding
Cdkn1a	1.29578	5.37007e-05	protein_coding
Slc38a1	-1.02024	6.99562e-10	protein_coding
Parp3	-0.608551	0.000453808	protein_coding
Gabrr2	1.6643	9.18782e-07	protein_coding
Tmem176a	-0.648775	0.000846628	protein_coding
Tnfrsf12a	0.814959	0.000114796	protein_coding
Emilin2	-0.85954	8.86768e-10	protein_coding
C3	-0.621853	0.00101158	protein_coding
Anks1	0.59931	2.43343e-06	protein_coding
Fkbp5	1.2056	2.51227e-09	protein_coding
Pkdcc	1.13278	6.45209e-20	protein_coding
Aqp4	-0.993601	1.47652e-07	protein_coding
Myot	2.05111	3.35619e-33	protein_coding
Mapk4	1.37114	1.52869e-11	protein_coding
Cd74	-0.770407	6.99562e-10	protein_coding
Cyb5a	-1.10889	1.60633e-29	protein_coding
Asrgl1	0.804171	6.7422e-15	protein_coding
Ms4a1	-1.54542	0.00215595	protein_coding
Hspa12a	-1.26179	3.1452e-18	protein_coding
Rab40b	-0.887162	0.00407899	protein_coding
Hps1	-1.01353	0.0079205	protein_coding
Banp	0.928973	5.57335e-07	protein_coding
Padi4	-4.58424	2.85961e-49	protein_coding
Ifitm1	0.958691	0.00146511	protein_coding
Alox5	-1.11756	1.01133e-05	protein_coding
Nmb	0.978992	0.000934845	protein_coding
Prps2	-0.691443	0.000258106	protein_coding
D3Ertd751e	-0.759815	4.7709e-08	protein_coding
Slco3a1	0.640577	6.51106e-09	protein_coding
Unc5a	-3.02778	3.09638e-17	protein_coding
Adhfe1	-0.64092	0.00358307	protein_coding
Gsta3	0.87071	2.72321e-07	protein_coding
Col3a1	-0.792763	2.79411e-06	protein_coding
Slc9a4	1.92589	2.15433e-05	protein_coding
Mstn	1.58269	0.000255461	protein_coding
Nabp1	-0.623863	0.000371244	protein_coding
Rab17	-1.35	0.00200944	protein_coding
Slc35f5	0.624967	2.24871e-07	protein_coding
Kif26b	1.02042	1.46187e-06	protein_coding
Spta1	-2.3733	1.26865e-70	protein_coding
Ifi202b	10.6101	2.35297e-65	protein_coding
Dusp23	-1.20927	2.72321e-07	protein_coding
Mpzl1	-0.716679	6.14456e-05	protein_coding
Cenpf	-2.06599	4.34772e-06	protein_coding
Atf3	1.87485	3.24552e-13	protein_coding
Hsd17b7	-2.01823	0.000148115	protein_coding
Pfkfb3	-1.13759	7.09238e-06	protein_coding
Prkcq	2.66267	3.24552e-13	protein_coding
Cybrd1	-1.44869	0.00603708	protein_coding
Lrp2	-1.48604	0.00283599	protein_coding
Prrg4	-1.50501	0.000222055	protein_coding
Fbn1	-0.683093	1.0399e-08	protein_coding
Eif3j1	-3.13118	8.42258e-34	protein_coding
Frmd5	0.645627	4.55499e-08	protein_coding
Chac1	-1.32538	6.14154e-05	protein_coding
Prnd	-1.77028	2.08284e-08	protein_coding
Bcl2l11	-0.617964	3.47143e-05	protein_coding
Snta1	0.791004	4.72573e-10	protein_coding
Edn3	3.90144	5.84758e-47	protein_coding
Nfatc2	-0.673686	0.000236272	protein_coding
Sall4	1.02985	7.27946e-05	protein_coding
Lrrcc1	-0.63953	0.00263183	protein_coding
Ahcy	-2.59016	6.05174e-07	protein_coding
Mccc1	-1.0549	3.05214e-16	protein_coding
Trpc3	-1.16167	1.36988e-06	protein_coding
Bche	-0.722677	0.00652174	protein_coding
Sycp1	3.95021	6.51106e-09	protein_coding
Hmgcs2	-0.951314	0.000558697	protein_coding
Slc6a17	-3.09475	9.80039e-36	protein_coding
Ptgfr	-1.78399	2.24871e-07	protein_coding
Rorc	0.721186	3.75441e-07	protein_coding
Ddah1	0.809581	0.00272048	protein_coding
Astn2	1.02375	0.0055942	protein_coding
Lrrc38	3.61071	2.04574e-09	protein_coding
Cnksr1	0.768384	0.00113781	protein_coding
Map3k6	0.975379	0.000436665	protein_coding
Angptl7	1.41373	0.000124395	protein_coding
Fbxo44	-2.24164	0.000558697	protein_coding
Miip	-0.683443	0.0046814	protein_coding
Bst1	-1.119	0.000777178	protein_coding
Dpysl5	-1.37908	0.00418777	protein_coding
Ppat	-0.64956	5.06013e-06	protein_coding
Prkab1	-0.713028	3.57407e-08	protein_coding
Bhlhe40	-0.631755	0.000114796	protein_coding
Plbd1	-0.649985	0.000155179	protein_coding
Bhlhe41	-0.680254	8.74896e-07	protein_coding
Timp4	0.719451	0.00182915	protein_coding
Kctd15	1.06905	0.000301491	protein_coding
Hddc3	0.917326	1.29759e-11	protein_coding
Rab30	1.0843	4.68293e-09	protein_coding
Pde3b	-0.874964	0.00818604	protein_coding
Gdpd3	5.26226	2.92175e-213	protein_coding
Cd19	-1.35747	0.00456357	protein_coding
Pgm2l1	-0.692551	2.36765e-05	protein_coding
Syt3	-0.832526	0.0079358	protein_coding
Kdm8	-1.12388	0.000125909	protein_coding
Myo7a	-1.05827	3.07526e-07	protein_coding
Pycard	-1.29985	1.18199e-08	protein_coding
Tacc2	0.589917	0.000241942	protein_coding
Cpxm2	-0.969844	7.22078e-06	protein_coding
Pgap2	-0.831421	1.15673e-10	protein_coding
D7Ertd443e	-0.962194	0.0079205	protein_coding
Igsf1	0.620119	0.000531157	protein_coding
Aff2	-1.61932	1.63149e-08	protein_coding
Fgf16	-0.592064	0.00100795	protein_coding
Xkrx	-1.20356	0.00043527	protein_coding
Chrdl1	-1.03993	0.00820366	protein_coding
Mcf2l	0.675762	7.38914e-05	protein_coding
Dctd	-1.59946	0.000366107	protein_coding
Hpgd	-1.25465	2.24871e-07	protein_coding
Ednra	0.932245	1.70775e-11	protein_coding
Pdlim3	0.730702	0.000353692	protein_coding
Il15	-2.01046	5.99602e-05	protein_coding
Mt2	-0.828193	0.0061865	protein_coding
B3gnt3	-1.17055	3.98841e-06	protein_coding
Acta1	1.37024	1.40907e-06	protein_coding
Dixdc1	-1.79784	7.09388e-17	protein_coding
Pts	-1.76416	1.15275e-37	protein_coding
Plet1	-1.44688	0.000301491	protein_coding
Pdzd3	-3.91044	7.3158e-33	protein_coding
Trappc4	-0.709954	2.39094e-07	protein_coding
Fez1	-1.163	9.75668e-05	protein_coding
Ldlr	-0.969218	0.00134294	protein_coding
Drd2	-1.05834	0.00113438	protein_coding
Ctsh	-0.700364	0.00020448	protein_coding
Nt5e	0.763557	2.1286e-06	protein_coding
Nmnat3	-0.773497	1.95488e-06	protein_coding
Slco2a1	-0.790838	0.00388954	protein_coding
Rab6b	-3.30073	4.32579e-53	protein_coding
Cd59a	-1.14456	5.51265e-05	protein_coding
P2ry2	0.775639	2.36226e-08	protein_coding
Ucp3	-1.06806	0.00038642	protein_coding
Tbc1d4	-0.610055	2.19179e-08	protein_coding
Cdc14b	1.11311	1.10391e-16	protein_coding
Lss	-0.783477	0.00925952	protein_coding
Kbtbd12	0.85849	0.00415492	protein_coding
Gstt2	-0.899021	1.50236e-07	protein_coding
Frrs1	-0.763887	0.00829248	protein_coding
Spg11	-0.634964	5.08337e-05	protein_coding
Nudt15	-1.51939	4.63926e-06	protein_coding
Adamts15	0.846999	0.00037466	protein_coding
Cryzl2	-0.773894	0.000324773	protein_coding
Tmem35a	-1.38618	1.97744e-09	protein_coding
Igf2bp2	0.90523	0.000454892	protein_coding
Egr3	1.5608	5.28754e-07	protein_coding
Gm28042	-2.87477	2.00875e-19	protein_coding
Tspan8	2.64997	0.000180996	protein_coding
Cbl	-0.822545	1.6931e-10	protein_coding
Six4	1.14762	0.00013347	protein_coding
Scn10a	-1.05392	0.00080633	protein_coding
Pik3ip1	-0.639112	1.85928e-07	protein_coding
Cd300ld	-1.52954	2.29892e-07	protein_coding
Pygo1	0.666824	8.59577e-09	protein_coding
Parm1	-0.597961	8.24263e-07	protein_coding
Dpp4	-0.869041	0.000571636	protein_coding
Rims4	1.53058	2.00971e-08	protein_coding
G2e3	-0.663081	0.00455252	protein_coding
Pdzrn3	0.611177	0.00203127	protein_coding
Ky	-0.639491	0.00746764	protein_coding
Acta2	-0.757626	3.78961e-05	protein_coding
Ttc38	-1.60391	4.15924e-41	protein_coding
Rusc2	0.688549	5.19596e-10	protein_coding
Adamtsl2	0.618172	0.00736418	protein_coding
Dnajb5	0.705577	8.54786e-10	protein_coding
Gramd1c	-1.06492	0.00318048	protein_coding
Lzts1	-1.07067	0.000578762	protein_coding
Gadd45a	-0.613056	0.00804119	protein_coding
H2-Aa	-0.76236	1.87272e-07	protein_coding
Colec11	-0.691398	0.000592905	protein_coding
Decr2	-0.746088	3.07754e-05	protein_coding
Stag3	-1.51378	0.00452659	protein_coding
Xpnpep2	-1.08462	0.00942308	protein_coding
Apln	-0.932615	1.02877e-06	protein_coding
Tmprss13	3.37876	4.8592e-17	protein_coding
Prmt9	0.640728	0.000238734	protein_coding
2210407C18Rik	2.19187	0.000904766	protein_coding
Fgf2	-1.11529	1.49353e-13	protein_coding
Htra4	-0.819578	0.00599293	protein_coding
Cep85	0.736739	9.03292e-09	protein_coding
Arid5a	0.613418	0.00408032	protein_coding
Slc2a12	0.69726	0.000133158	protein_coding
BC022687	-1.2688	0.00289657	protein_coding
Dusp8	0.772491	4.34842e-10	protein_coding
Ankrd9	0.800997	0.000155389	protein_coding
Rmi2	-1.67201	0.000235236	protein_coding
Igsf8	-0.849687	9.08917e-14	protein_coding
Tmem181a	0.62001	0.00137124	protein_coding
Gstp2	-1.88715	4.0422e-06	protein_coding
Ankrd35	-1.76797	8.17067e-08	protein_coding
Pcp4l1	-1.02808	8.438e-22	protein_coding
Olfml2b	0.720633	9.7771e-05	protein_coding
Ciart	-2.25648	6.32889e-33	protein_coding
Fsd2	0.608421	2.38e-06	protein_coding
Mybpc2	0.905331	6.67726e-05	protein_coding
Scgb1c1	-1.64508	3.42421e-09	protein_coding
Rpl12	-1.62439	0.00196714	protein_coding
Sccpdh	0.802654	5.8885e-14	protein_coding
Prune2	-0.99637	3.07526e-07	protein_coding
Gipc2	-1.41635	5.82494e-06	protein_coding
Rnf122	1.11067	1.97663e-05	protein_coding
Atp6v0e2	-0.727074	0.00273848	protein_coding
C130074G19Rik	0.789681	1.03761e-09	protein_coding
Heatr5b	-0.725332	7.89532e-10	protein_coding
Cdsn	-2.30731	1.46188e-08	protein_coding
Prex1	-0.704063	0.00185542	protein_coding
Kcne1	-1.11539	0.00195967	protein_coding
Dusp26	1.97784	0.000247898	protein_coding
Nhsl1	-0.611355	4.34817e-06	protein_coding
Gsap	0.769646	0.00925952	protein_coding
Pik3cd	-0.767714	0.00214382	protein_coding
Mrap	-1.17704	0.00112174	protein_coding
Rhou	1.3196	2.68193e-08	protein_coding
Gramd1b	-0.82452	1.06576e-07	protein_coding
Mettl11b	1.98673	0.000571636	protein_coding
Fmo2	0.79804	2.15243e-09	protein_coding
Zfp704	0.69829	1.3693e-06	protein_coding
Pacsin1	-1.20891	0.000888194	protein_coding
Alx4	2.65308	3.0962e-14	protein_coding
Blvrb	-0.860943	4.75757e-05	protein_coding
Igsf23	2.26607	3.17624e-11	protein_coding
Creg1	-0.607472	7.57932e-08	protein_coding
Mill2	0.885873	1.98496e-06	protein_coding
Ccdc8	0.748259	0.000151347	protein_coding
Pla2g5	-0.96077	3.40325e-06	protein_coding
Zfp236	0.912841	2.94109e-12	protein_coding
Enc1	-0.589056	0.00693853	protein_coding
Fam169a	1.13853	0.00200944	protein_coding
Bend6	1.31795	8.19304e-05	protein_coding
Ammecr1	0.606587	0.000633191	protein_coding
Tmc7	-0.740966	0.000169248	protein_coding
Gm5617	0.875804	0.00411554	protein_coding
Osbpl6	-1.85027	1.03666e-31	protein_coding
Lgr6	-1.6029	1.47032e-05	protein_coding
Trim72	-0.992866	6.26904e-16	protein_coding
Zc3h6	-0.757439	0.000593531	protein_coding
Abra	1.53705	1.27063e-32	protein_coding
Mamstr	-0.928005	0.000167733	protein_coding
Lrrn4	-1.25596	0.00548997	protein_coding
Fam124b	1.91167	1.83877e-05	protein_coding
Ifi209	-2.11812	0.000462953	protein_coding
Otud1	0.956417	3.58668e-11	protein_coding
Eif3j2	0.75069	9.44e-06	protein_coding
Mdga1	-0.874607	4.63926e-06	protein_coding
Ubxn10	-0.81266	5.30125e-05	protein_coding
Adgrd1	-0.858848	0.000740694	protein_coding
Fmn1	-1.33603	0.000219642	protein_coding
Nxpe4	-4.4001	2.46687e-49	protein_coding
Ackr3	0.855602	9.97875e-15	protein_coding
Dok7	0.732057	4.0422e-06	protein_coding
Abca6	-1.01362	2.37774e-08	protein_coding
Ankrd45	1.01647	8.19304e-05	protein_coding
Coa4	0.975061	4.34817e-06	protein_coding
Sstr3	-1.8672	3.92083e-07	protein_coding
Napepld	0.602943	0.00950328	protein_coding
Cirbp	-0.618011	5.56488e-07	protein_coding
Klhdc9	-0.96226	0.000474953	protein_coding
Rtn4rl1	0.984326	2.34437e-05	protein_coding
Olfr1033	0.741982	0.000850792	protein_coding
Penk	0.620119	0.00290767	protein_coding
Glb1	-0.751064	2.16096e-06	protein_coding
Plekha7	1.73769	1.1306e-06	protein_coding
Togaram2	-0.717192	0.00640502	protein_coding
Fut10	-0.823881	0.00416124	protein_coding
Sox18	0.611669	0.00883087	protein_coding
Scn4b	-1.84176	2.50661e-13	protein_coding
Rbm12b1	0.753052	0.00602313	protein_coding
Ppp1r3b	1.25261	1.0789e-14	protein_coding
Mpeg1	-0.850173	5.4969e-05	protein_coding
Gchfr	1.27917	1.85593e-06	protein_coding
Spsb4	0.929986	6.99611e-05	protein_coding
Lrrc4b	1.51127	4.55608e-13	protein_coding
Lancl3	0.973135	0.00237369	protein_coding
Rtl3	-1.82924	1.79891e-07	protein_coding
Ubiad1	1.3184	1.43257e-18	protein_coding
Rpl29	-5.91078	3.45401e-41	protein_coding
Nrap	0.728591	2.41561e-08	protein_coding
Sorl1	0.77147	3.62885e-07	protein_coding
Nckap5	-0.767966	0.00165192	protein_coding
Nlrc3	1.31763	9.7771e-05	protein_coding
Rasl11b	0.843455	1.48086e-09	protein_coding
Apol10b	-1.10324	4.74396e-05	protein_coding
Zfp697	-2.10792	3.00337e-13	protein_coding
Nudt6	-1.04253	4.21352e-09	protein_coding
Scd4	-2.47339	1.11464e-05	protein_coding
Abca12	-0.753627	0.00306388	protein_coding
Snx21	0.598887	0.000571911	protein_coding
Ppp1r3g	2.56748	7.10689e-10	protein_coding
Gpatch11	0.674969	1.38454e-06	protein_coding
Zbtb26	0.601545	0.0067896	protein_coding
Cdh20	-1.19476	0.0044499	protein_coding
Zfp52	-0.671811	0.00411554	protein_coding
Pcdh15	-1.78058	0.000311271	protein_coding
Jun	0.694376	2.76449e-06	protein_coding
Rnf157	-1.96683	3.41971e-17	protein_coding
Cntn2	-1.02321	7.67336e-05	protein_coding
Sh2d4a	-1.02706	5.50718e-07	protein_coding
Stum	-1.36594	3.61349e-07	protein_coding
Ceacam2	-2.11848	7.10103e-05	protein_coding
Arntl	1.38021	1.54913e-05	protein_coding
Zfp457	2.19975	5.29394e-07	protein_coding
Map6	-0.974248	0.000593531	protein_coding
Trim34a	-1.94272	1.27024e-11	protein_coding
Them6	-0.797802	0.00680803	protein_coding
Ier5	0.857206	6.6239e-10	protein_coding
Nfil3	2.15097	1.39797e-25	protein_coding
Acbd4	0.609962	0.000357485	protein_coding
Sphk2	-0.987597	1.07299e-17	protein_coding
Trim30d	-6.90035	1.38057e-37	protein_coding
Rsl1	-2.09643	5.91343e-12	protein_coding
Hnrnpa3	-0.678236	0.000429747	protein_coding
Slx1b	-0.642334	0.00758075	protein_coding
Dbp	-1.85094	1.01352e-43	protein_coding
Rpl3	-3.29932	1.18594e-16	protein_coding
Casc4	-0.805421	0.000247422	protein_coding
Zfp868	1.01292	2.8825e-08	protein_coding
Sntb1	-0.711773	0.00400524	protein_coding
Trim5	-4.79347	1.06327e-28	protein_coding
0610040J01Rik	-1.05032	0.00398944	protein_coding
H2-Eb1	-0.782743	3.08321e-05	protein_coding
Hist1h4i	-2.03514	2.40107e-05	protein_coding
Nsa2	1.02789	1.14146e-06	protein_coding
Cracr2a	-1.09421	1.79753e-05	protein_coding
Pclo	-1.6456	0.000122396	protein_coding
Rpl17	-3.60011	9.95848e-05	protein_coding
Zfp677	-0.927219	0.00820366	protein_coding
4833420G17Rik	-1.2183	3.94611e-15	protein_coding
Grm4	-1.75433	0.000647991	protein_coding
Tmem117	1.06872	5.40928e-14	protein_coding
Rpl27	-2.34311	4.244e-06	protein_coding
Cyp26b1	1.45848	0.00592042	protein_coding
Eno1	-0.597537	0.00748177	protein_coding
Tnnt1	1.27396	1.54228e-06	protein_coding
mt-Nd3	-4.37237	4.2506e-20	protein_coding
mt-Nd4l	-1.83404	9.81538e-10	protein_coding
Trim12a	-9.78443	5.73771e-127	protein_coding
Hmgb1	0.959525	4.33779e-05	protein_coding
Zbtb16	1.56019	4.34755e-24	protein_coding
Gm10184	0.856371	0.00306388	protein_coding
Lgi1	1.22449	0.0009106	protein_coding
Ppp1r3c	0.882124	1.12556e-14	protein_coding
Ankrd23	0.915038	2.8775e-13	protein_coding
Ndufaf2	-0.63457	0.000842271	protein_coding
Cd59b	-1.25555	0.000183117	protein_coding
Sort1	-0.605389	0.00182872	protein_coding
Pde7a	0.68364	2.30864e-06	protein_coding
Lyz2	-0.614331	2.72321e-07	protein_coding
Capza1	-1.56772	3.77603e-14	protein_coding
Rgma	-0.652716	1.18272e-05	protein_coding
Slc17a7	-0.813406	0.00713788	protein_coding
Gm572	-1.05193	9.32614e-05	protein_coding
Cited4	0.795987	0.000329703	protein_coding
Jund	0.866586	0.00955054	protein_coding
Naip5	-2.03907	1.36988e-06	protein_coding
Lrrn4cl	-0.736748	0.00109232	protein_coding
H2-Ab1	-0.787868	4.09115e-05	protein_coding
Ifi204	1.60258	6.06095e-14	protein_coding
Gal3st2c	-0.748017	0.00695234	protein_coding
Wdfy1	-1.4725	0.000149991	protein_coding
Mup7	-9.21855	6.32175e-08	protein_coding
Ccl27a	-2.78918	0.00576508	protein_coding
Hbb-bt	-0.799626	0.000221565	protein_coding
Zfp568	0.690239	1.89385e-05	protein_coding
2010315B03Rik	-0.718237	0.00611642	protein_coding
Sptbn5	-2.47436	2.00726e-07	protein_coding
Cd80	-1.70597	1.52853e-06	protein_coding
Amd1	1.4087	5.20815e-15	protein_coding
Carns1	-0.642167	1.4555e-05	protein_coding
Acsf2	-0.667514	1.26337e-06	protein_coding
Klhdc7a	-1.56469	1.83224e-10	protein_coding
Cfap74	-1.58494	0.000593409	protein_coding
Zfp984	-2.16754	0.000674317	protein_coding
Zfp990	5.59581	1.78536e-33	protein_coding
Zfp429	-3.62597	1.75892e-11	protein_coding
Col22a1	3.18601	7.7917e-28	protein_coding
Gm14085	3.17883	0.00236481	protein_coding
Ccdc82	-0.712871	4.55564e-05	protein_coding
C7	-0.877816	0.00203127	protein_coding
Capn3	1.1869	4.43328e-11	protein_coding
Gm43302	1.02909	1.95579e-08	protein_coding
Tgfbr3l	-1.32193	0.00282323	protein_coding
Trim34b	4.94021	4.75929e-22	protein_coding
Zfp493	1.55807	1.72957e-06	protein_coding
Klhl33	-1.13843	2.70226e-10	protein_coding
Hspa1b	1.51109	0.000510215	protein_coding
F830016B08Rik	0.698921	0.00115816	protein_coding
Tma7	-0.821996	0.000460527	protein_coding
Gm6665	-5.07326	1.63762e-08	protein_coding
Hspa1a	1.91527	0.000462207	protein_coding
Zfp963	0.764149	0.00304307	protein_coding
Hist2h3c1	1.14023	0.00592042	protein_coding
Rpl24	3.43014	0.00305276	protein_coding
Pla2g4b	-2.70464	6.88563e-13	protein_coding
Jmjd7	-2.98626	1.07804e-16	protein_coding
Trpc2	-0.950831	0.00724277	protein_coding
Gm34302	1.8331	8.26284e-05	protein_coding
Gbp6	0.990504	1.60726e-13	protein_coding
Gbp10	1.55865	0.00372287	protein_coding
Gm42417	0.907169	3.24552e-13	protein_coding
Nup62	0.631629	8.26284e-05	protein_coding
Muc16	-1.15505	0.00440829	protein_coding
GM7072	-0.760753	0.000560516	protein_coding
Gm3608	0.965922	6.19568e-07	pseudogene
Gm10524	3.05416	8.96627e-20	TEC
Gm37435	3.23319	2.3989e-15	TEC
Gm37279	1.3615	0.000963618	TEC
Gm43618	-1.94393	0.000356022	TEC
Gm10727	-2.29775	4.75412e-10	TEC
Gm42432	1.37232	0.00549483	TEC
Gm43820	2.12872	7.12003e-07	TEC
Gm43534	-6.65586	1.26461e-25	TEC
Gm45205	-1.33537	0.000104348	TEC
Gm18310	1.8308	4.19307e-18	TEC
Gm45819	0.669727	8.54042e-05	TEC
Gm14267	2.68675	1.15234e-49	transcribed_processed_pseudogene
Rps2-ps10	-6.84059	2.25449e-29	transcribed_processed_pseudogene
Gm31520	-1.63632	8.95125e-07	transcribed_processed_pseudogene
4930451G09Rik	-1.34928	0.000110858	transcribed_unitary_pseudogene
Gm15506	1.34277	0.000258054	transcribed_unitary_pseudogene
Gm4956	1.36363	8.53309e-07	transcribed_unprocessed_pseudogene
2610005L07Rik	1.27685	0.00602313	transcribed_unprocessed_pseudogene
Tmem181b-ps	0.97884	0.00122517	transcribed_unprocessed_pseudogene
C920006O11Rik	-3.42644	2.41645e-10	transcribed_unprocessed_pseudogene
Gm31663	-0.978331	0.000929184	transcribed_unprocessed_pseudogene
Gm8189	1.40177	0.00549483	transcribed_unprocessed_pseudogene
Gm4759	1.90371	1.61227e-05	unprocessed_pseudogene
Gm10222	2.87084	2.53118e-12	unprocessed_pseudogene
Gm1966	-2.84379	1.5291e-09	unprocessed_pseudogene
Gm13340	-3.56046	3.04194e-05	unprocessed_pseudogene
9130208D14Rik	3.01986	6.4526e-14	unprocessed_pseudogene
Tmem181c-ps	-6.62238	8.8497e-33	unprocessed_pseudogene
Gm28437	1.86142	5.42059e-08	unprocessed_pseudogene
Gm28438	5.60407	1.00766e-138	unprocessed_pseudogene

## Sheet: Forebrain
	log2FC	FDR	Gene Type
Ighg2c	-3.53452	1.42962e-12	IG_C_gene
Ighm	-1.15414	1.49286e-10	IG_C_gene
2900052N01Rik	1.65733	1.09477e-83	lncRNA
Gm26809	-6.50102	1.64208e-51	lncRNA
Gm36684	-6.68826	5.31556e-45	lncRNA
Gm35021	4.46105	5.82465e-37	lncRNA
Gm44166	9.50628	1.31572e-35	lncRNA
Gm35082	5.86699	2.61032e-34	lncRNA
B230217O12Rik	-2.21344	3.24478e-30	lncRNA
Gm20186	-6.79768	2.08047e-28	lncRNA
Gm40518	-6.15972	8.5321e-26	lncRNA
Gm10635	-6.40861	6.46564e-24	lncRNA
C030014I23Rik	-1.4664	2.55602e-21	lncRNA
Gm47469	2.14105	8.14392e-16	lncRNA
Pantr1	0.74597	9.88201e-16	lncRNA
Gm47204	-1.41989	1.08047e-14	lncRNA
Gm9752	-1.64038	3.61413e-13	lncRNA
Gm26881	-2.74199	1.3656e-12	lncRNA
A830036E02Rik	-3.45702	8.9231e-09	lncRNA
BC006965	-2.75774	4.76781e-08	lncRNA
AC117202.2	-1.89095	2.4857e-07	lncRNA
Gm48780	1.74758	3.49874e-07	lncRNA
AC154683.1	-1.63315	1.13075e-06	lncRNA
Gm26858	-1.41948	2.72517e-06	lncRNA
Gm20628	-1.5687	5.03407e-06	lncRNA
Gm36251	-1.64071	2.21184e-05	lncRNA
BC018473	1.6624	0.000103471	lncRNA
4930570G19Rik	0.683656	0.000127717	lncRNA
Gm49767	1.46119	0.000256835	lncRNA
Gm26981	1.56649	0.000269922	lncRNA
9330104G04Rik	-1.54237	0.000511085	lncRNA
Gm26653	-2.32782	0.000553262	lncRNA
1110018N20Rik	-0.761621	0.000757221	lncRNA
9430065F17Rik	-1.50282	0.000926456	lncRNA
Gm9967	1.27839	0.000966272	lncRNA
Gm16133	-1.57464	0.00119262	lncRNA
Gm42756	-1.38946	0.00141662	lncRNA
Gm28175	-1.38178	0.00154217	lncRNA
Mccc1os	-0.951701	0.00186445	lncRNA
Gm26825	2.59718	0.00239193	lncRNA
2700054A10Rik	0.776492	0.0028308	lncRNA
2610035D17Rik	-0.804781	0.00325474	lncRNA
Gm17322	-2.06897	0.00362996	lncRNA
Gm31614	1.26158	0.00372375	lncRNA
A930015D03Rik	-0.77368	0.00381491	lncRNA
Gm13997	1.43701	0.00449578	lncRNA
Emx2os	-0.947072	0.0045011	lncRNA
4632427E13Rik	1.23667	0.00543157	lncRNA
Gm9989	-2.26781	0.00610895	lncRNA
F630042J09Rik	1.22524	0.00624551	lncRNA
Gm35161	-0.786744	0.00673512	lncRNA
Gm37233	-1.70621	0.00776675	lncRNA
Rbm3os	-0.585464	0.00892368	lncRNA
E230029C05Rik	-0.904932	0.0089474	lncRNA
mt-Tg	-11.4086	8.13852e-77	Mt_tRNA
mt-Tr	-4.24213	2.25289e-13	Mt_tRNA
H2-Bl	-1.83261	2.16873e-05	polymorphic_pseudogene
Rps13-ps1	9.383	4.97967e-171	processed_pseudogene
Gm6969	5.90953	1.87626e-156	processed_pseudogene
Rps13-ps2	-9.94724	4.84637e-130	processed_pseudogene
Gm6334	9.96189	1.50331e-48	processed_pseudogene
Rpl21-ps8	5.71879	1.76347e-40	processed_pseudogene
Gm3724	3.94155	1.56182e-32	processed_pseudogene
Gm10709	-5.90287	1.56779e-25	processed_pseudogene
Rps15a-ps8	4.80767	4.21586e-25	processed_pseudogene
Gm10167	2.93547	5.11483e-17	processed_pseudogene
Rpl3-ps2	-5.55894	7.37918e-16	processed_pseudogene
Gm11868	2.13491	2.85399e-13	processed_pseudogene
Gm10250	-3.83134	6.4214e-11	processed_pseudogene
Gm8784	3.69396	4.00993e-08	processed_pseudogene
Gm6051	3.13036	4.01027e-07	processed_pseudogene
Gm7887	0.695776	1.90163e-05	processed_pseudogene
Gm5514	-5.11668	2.35866e-05	processed_pseudogene
Rps15a-ps6	1.84863	6.45202e-05	processed_pseudogene
Gm14287	1.28843	9.56732e-05	processed_pseudogene
Gm10557	1.05722	0.000174757	processed_pseudogene
Gm18180	1.56754	0.000229029	processed_pseudogene
Gm15459	2.61903	0.000243175	processed_pseudogene
Gm14539	-2.52183	0.000339409	processed_pseudogene
Gm16425	-2.73709	0.000478938	processed_pseudogene
Gm4864	-1.81626	0.000660137	processed_pseudogene
Gm9830	-6.39117	0.000876428	processed_pseudogene
Gm5829	3.33363	0.00111186	processed_pseudogene
Rps15a-ps5	1.78674	0.00124832	processed_pseudogene
Gm8983	0.796341	0.0016149	processed_pseudogene
Gm12251	-4.14663	0.00183349	processed_pseudogene
Wsb2-ps	2.29435	0.00190577	processed_pseudogene
Gm18782	-1.797	0.00461667	processed_pseudogene
Rps15-ps2	4.13512	0.00538835	processed_pseudogene
Gm43580	0.703483	0.0062837	processed_pseudogene
Rbm3-ps	1.46281	0.0062837	processed_pseudogene
Gm18541	-3.62745	0.00773649	processed_pseudogene
Gm4366	-0.821108	0.0089474	processed_pseudogene
mt-Nd3	-6.55209	1.1601e-88	protein_coding
Rpl29	-4.91863	6.70171e-85	protein_coding
Gm9008	7.49363	6.44594e-78	protein_coding
Myo7a	-2.95334	5.42265e-52	protein_coding
Trpc6	-2.96226	1.38656e-51	protein_coding
Trim12a	-9.84684	6.62161e-47	protein_coding
4833420G17Rik	-1.58681	2.09738e-41	protein_coding
Gdpd3	3.33434	3.49451e-41	protein_coding
Padi4	-5.8386	8.27597e-40	protein_coding
Eif3j1	-2.59357	2.71085e-32	protein_coding
Ccl28	-4.11429	2.66248e-30	protein_coding
Trpc3	-1.7808	2.41372e-27	protein_coding
Kpna2	-3.33552	2.27872e-25	protein_coding
Zfp236	0.946762	1.01254e-23	protein_coding
Anxa5	0.730786	1.12373e-23	protein_coding
Me3	0.660479	9.61917e-22	protein_coding
Tmem44	-0.709066	1.42042e-19	protein_coding
Gm16432	2.21005	1.19505e-18	protein_coding
Rnf169	-0.722594	1.54289e-18	protein_coding
Slc5a5	-1.32327	3.1162e-17	protein_coding
Gpatch11	0.731087	4.25481e-17	protein_coding
Hspa8	-0.97146	2.04845e-16	protein_coding
Fxyd2	1.63955	2.66064e-16	protein_coding
Tmem181a	0.758244	2.75671e-16	protein_coding
Hddc3	0.675532	1.01259e-15	protein_coding
Olfml3	-1.23917	1.07924e-15	protein_coding
Zfp429	-3.53013	1.1478e-15	protein_coding
Zfp457	2.66324	3.04541e-15	protein_coding
Trpc1	-0.987882	1.58575e-14	protein_coding
Sycp1	5.01922	5.12811e-14	protein_coding
Rpl30	-0.672756	1.28978e-13	protein_coding
Bub1b	-2.85352	1.28978e-13	protein_coding
Pla2g4e	1.68519	6.83998e-13	protein_coding
Coch	-0.728763	1.4673e-12	protein_coding
Lipg	1.9363	1.79853e-12	protein_coding
Neurl2	-1.86468	2.02898e-12	protein_coding
Plin4	1.50176	4.04093e-12	protein_coding
Trpc5	-1.50036	4.24415e-12	protein_coding
Fut10	-1.2898	2.69924e-11	protein_coding
Hunk	-0.727971	4.01932e-11	protein_coding
Uggt2	0.897463	5.25677e-11	protein_coding
Zfp131	-0.597265	5.69544e-11	protein_coding
Stxbp2	-1.32508	6.35168e-11	protein_coding
Capza1	-1.18423	7.41875e-11	protein_coding
Trim30d	-3.58823	3.93166e-10	protein_coding
Klhdc9	-0.880924	3.98601e-10	protein_coding
Hmgb3	-1.03381	5.48184e-10	protein_coding
Fabp7	-0.933361	1.64709e-09	protein_coding
Rtp1	2.12983	4.63171e-09	protein_coding
Erich5	2.26404	5.34074e-09	protein_coding
Rnf26	-0.776976	5.84926e-09	protein_coding
Nudt19	0.707809	9.68517e-09	protein_coding
Hspa5	0.656139	1.0482e-08	protein_coding
Pts	-0.806683	1.05468e-08	protein_coding
Eef1g	0.724508	1.55576e-08	protein_coding
Tcp11l1	1.12093	1.71034e-08	protein_coding
Cybrd1	1.18003	1.79004e-08	protein_coding
Ppm1m	-0.968419	2.01131e-08	protein_coding
Ahcy	-2.21798	3.47311e-08	protein_coding
Trub1	-0.595032	3.47311e-08	protein_coding
Itpripl2	-1.03952	3.67344e-08	protein_coding
Phtf1	-0.65519	3.97768e-08	protein_coding
Col6a4	-1.96225	5.3971e-08	protein_coding
Itgam	-0.730958	1.42394e-07	protein_coding
Itpkb	-0.586279	1.85458e-07	protein_coding
Adarb2	0.722921	1.9163e-07	protein_coding
Tuba1c	3.27576	4.94026e-07	protein_coding
Esd	-0.620968	5.57625e-07	protein_coding
Il33	-0.594025	9.05821e-07	protein_coding
Kirrel2	0.827833	1.00445e-06	protein_coding
Tgfbr3l	-1.54699	1.08086e-06	protein_coding
Gpr150	-1.51436	1.40424e-06	protein_coding
Magt1	0.58776	1.68523e-06	protein_coding
Zfp992	1.81369	1.74328e-06	protein_coding
Fancc	-0.952284	2.29078e-06	protein_coding
Medag	0.68896	3.14776e-06	protein_coding
Per2	0.685583	4.06319e-06	protein_coding
Srd5a1	-0.872267	4.49381e-06	protein_coding
Thrsp	0.688217	4.59861e-06	protein_coding
Amd1	0.617756	5.17636e-06	protein_coding
Zfp874a	-0.709755	5.64373e-06	protein_coding
Mup18	-8.14213	7.5733e-06	protein_coding
Krt12	-2.04008	7.90032e-06	protein_coding
Tmem267	-0.945109	8.39114e-06	protein_coding
Zfp983	0.607254	8.39114e-06	protein_coding
Gcsh	-0.623595	9.34196e-06	protein_coding
Rpl3	-1.64342	1.47162e-05	protein_coding
Rnf26	-0.636299	1.81007e-05	protein_coding
Wdfy1	-1.34542	1.83743e-05	protein_coding
Ell3	-1.3245	2.88926e-05	protein_coding
Mtrr	0.608239	3.28927e-05	protein_coding
Trim34a	-1.65319	3.8046e-05	protein_coding
Zbtb16	0.71562	4.58882e-05	protein_coding
Mup14	-9.43152	4.59922e-05	protein_coding
Naip5	-2.07254	4.89602e-05	protein_coding
Adamts4	-0.677347	4.89602e-05	protein_coding
Poc1a	-0.890803	5.03543e-05	protein_coding
Phgdh	-0.643773	5.53987e-05	protein_coding
Angptl7	2.05511	6.44216e-05	protein_coding
Folh1	0.842473	7.21386e-05	protein_coding
Cfap54	1.07143	7.25766e-05	protein_coding
Ccl25	0.85384	7.25766e-05	protein_coding
Best1	1.79328	7.3133e-05	protein_coding
Nlrx1	-0.929716	7.40192e-05	protein_coding
Gdf1	-0.639923	8.90585e-05	protein_coding
Coa4	1.13721	9.82046e-05	protein_coding
Cetn4	-1.05194	0.000120985	protein_coding
Mup9	-5.75165	0.000126458	protein_coding
Fzd10	-1.46132	0.000131652	protein_coding
Zfp14	0.661771	0.000154598	protein_coding
Tagap	1.20865	0.000156404	protein_coding
Eif3j2	0.690107	0.000174757	protein_coding
Zfp459	-1.11596	0.000188019	protein_coding
Ptpn7	-1.60681	0.000224	protein_coding
Hpgd	-1.10095	0.000228629	protein_coding
Ccnd1	-0.682409	0.000239726	protein_coding
Pkdrej	-1.34106	0.00024511	protein_coding
Fv1	0.835182	0.000274263	protein_coding
Mill2	1.23919	0.000286824	protein_coding
Arhgap27	-0.622109	0.000290591	protein_coding
Rsl1	-0.99571	0.000308581	protein_coding
Etnppl	0.757192	0.000350464	protein_coding
Zfp760	0.593246	0.000364302	protein_coding
Stag3	-1.4243	0.000401239	protein_coding
Itgam	-0.641498	0.000435995	protein_coding
Thbs4	0.730242	0.000479274	protein_coding
F2r	0.792605	0.000482104	protein_coding
Rpl5	-0.611919	0.000556438	protein_coding
Nexn	-0.984415	0.000564542	protein_coding
9230110C19Rik	0.657466	0.00062913	protein_coding
Adhfe1	-0.597291	0.000713847	protein_coding
Fosb	0.741001	0.000797673	protein_coding
Plvap	0.831746	0.000797673	protein_coding
1110002E22Rik	-1.00839	0.000832423	protein_coding
Dctd	-0.794267	0.00084449	protein_coding
Ears2	0.683102	0.000890847	protein_coding
Cyp11a1	-3.42407	0.00090729	protein_coding
Scn4b	-0.63641	0.00097826	protein_coding
Serpina3n	1.62822	0.00103137	protein_coding
Angptl2	-0.798567	0.00108998	protein_coding
Trpc2	0.998992	0.00108998	protein_coding
Cox6a2	-0.966626	0.00110203	protein_coding
Gm10037	-1.06093	0.00110203	protein_coding
Hbb-bt	-1.44102	0.0012081	protein_coding
Hmga1	-0.632075	0.00136355	protein_coding
Opalin	-0.719053	0.00137627	protein_coding
Prss35	0.712092	0.00150476	protein_coding
Tbxas1	-1.27619	0.00163124	protein_coding
Bfsp2	-1.16929	0.00164268	protein_coding
Prc1	0.821122	0.00175569	protein_coding
Tmc4	0.958943	0.00183349	protein_coding
Mcmdc2	-1.60999	0.00209048	protein_coding
Serpina3m	1.66731	0.00235778	protein_coding
Cpq	-0.605128	0.00245149	protein_coding
Fzd6	-0.674547	0.00245149	protein_coding
Ccr5	-0.876181	0.0025629	protein_coding
Sdf2l1	0.744322	0.00263052	protein_coding
Upk1b	-1.41338	0.00291437	protein_coding
Itga2	-2.28085	0.00293124	protein_coding
Zfp58	0.612142	0.00296029	protein_coding
Acp1	-1.09395	0.0032365	protein_coding
Jmjd7	-1.14531	0.00328329	protein_coding
Ucp3	-1.01139	0.00331188	protein_coding
Zbtb40	0.633691	0.00333283	protein_coding
Xdh	0.676354	0.00346003	protein_coding
C1qtnf4	-0.64997	0.00445677	protein_coding
Ptprh	1.28282	0.00472379	protein_coding
Krt9	-0.638779	0.00516474	protein_coding
Nxpe4	-0.626376	0.00522589	protein_coding
Dapp1	-0.802034	0.00568654	protein_coding
Pop4	-0.629673	0.00603453	protein_coding
Rbp1	-0.704712	0.0063324	protein_coding
Zfp984	-1.14633	0.0063324	protein_coding
mt-Co3	-1.3452	0.00636195	protein_coding
Alox8	-1.50757	0.00749938	protein_coding
Nsa2	0.81342	0.00774162	protein_coding
Sytl1	-1.00728	0.00827889	protein_coding
Bex4	-0.687432	0.00853098	protein_coding
Pcsk9	-1.42669	0.00899073	protein_coding
Krt20	-2.83152	0.00912774	protein_coding
Pcsk1n	-0.668741	0.00920929	protein_coding
Exd1	0.981163	0.00982466	protein_coding
Grap	-0.822213	0.00986964	protein_coding
Gm3608	1.27347	3.06822e-14	pseudogene
Gm45793	-4.57204	1.40088e-16	TEC
Gm10524	1.78367	1.68717e-14	TEC
Gm18310	1.12244	1.3656e-12	TEC
Gm47205	-1.2704	2.09112e-08	TEC
Gm45104	1.80019	0.000254095	TEC
Gm19439	1.12561	0.00104229	TEC
AC116950.1	-1.2723	0.00135154	TEC
Gm43488	1.54825	0.00444564	TEC
Gm10686	-0.996131	0.00885866	TEC
Rps2-ps10	-7.1031	7.95626e-31	transcribed_processed_pseudogene
Gm14267	4.63006	2.44291e-25	transcribed_processed_pseudogene
Gm4691	2.34652	0.00696175	transcribed_processed_pseudogene
Gm8707	0.943861	0.00736271	transcribed_processed_pseudogene
Tmem181b-ps	1.18095	3.39e-16	transcribed_unprocessed_pseudogene
Gm6939	-2.04196	1.03213e-10	transcribed_unprocessed_pseudogene
C920006O11Rik	-2.89816	3.32606e-10	transcribed_unprocessed_pseudogene
Gm10033	-0.690796	0.000710479	transcribed_unprocessed_pseudogene
Gm28438	6.53965	1.56053e-119	unprocessed_pseudogene
Catspere	7.4679	1.30335e-94	unprocessed_pseudogene
Tmem181c-ps	-5.09977	2.18143e-29	unprocessed_pseudogene
Gm18562	-6.82914	0.00114867	unprocessed_pseudogene

## Sheet: Spleen
	log2FC	FDR	Gene Type
Ighe	1.97254	4.32509e-05	IG_C_gene
Ighg1	2.22305	0.000146074	IG_C_gene
Ighg3	2.03117	4.79716e-07	IG_C_gene
Ighm	0.917054	2.85833e-25	IG_C_gene
Igkc	1.04347	3.70023e-34	IG_C_gene
Iglc1	0.825664	3.73924e-08	IG_C_gene
Ighj2	0.642696	0.000119447	IG_J_gene
Ighj3	1.07791	1.09218e-07	IG_J_gene
Ighj4	1.25982	7.39446e-10	IG_J_gene
Igkj1	1.20875	1.87271e-12	IG_J_gene
Igkj2	0.908264	1.57147e-09	IG_J_gene
Igkj4	0.593003	8.82879e-05	IG_J_gene
Igkj5	0.837844	1.17444e-08	IG_J_gene
Iglj1	0.842492	3.58743e-07	IG_J_gene
Ighv10-1	1.10375	1.89426e-09	IG_V_gene
Ighv11-1	3.60145	0.000284029	IG_V_gene
Ighv1-20	1.54528	1.39673e-06	IG_V_gene
Ighv1-23	1.30843	0.00715482	IG_V_gene
Ighv1-31	-2.01026	0.000668239	IG_V_gene
Ighv1-37	3.17651	1.30025e-07	IG_V_gene
Ighv1-4	2.15776	2.9812e-05	IG_V_gene
Ighv1-43	1.94626	0.00434377	IG_V_gene
Ighv1-54	0.883397	0.00172651	IG_V_gene
Ighv1-58	-3.39744	2.86581e-06	IG_V_gene
Ighv1-62-1	2.7871	0.000560991	IG_V_gene
Ighv1-62-3	2.77986	6.86788e-06	IG_V_gene
Ighv1-64	1.54461	0.000161976	IG_V_gene
Ighv1-66	1.14641	0.00558197	IG_V_gene
Ighv1-67	2.63939	0.000564142	IG_V_gene
Ighv1-7	1.02593	0.0083778	IG_V_gene
Ighv1-80	-1.18314	0.00358991	IG_V_gene
Ighv1-9	1.6608	0.000671003	IG_V_gene
Ighv2-2	1.00107	7.38751e-09	IG_V_gene
Ighv2-3	1.11291	1.55926e-08	IG_V_gene
Ighv2-4	1.98129	1.0462e-06	IG_V_gene
Ighv2-5	1.34234	3.44379e-10	IG_V_gene
Ighv2-6	1.51476	2.26828e-05	IG_V_gene
Ighv2-9	1.80258	0.00326265	IG_V_gene
Ighv3-8	1.14878	0.00318088	IG_V_gene
Ighv5-12	1.44114	3.39059e-07	IG_V_gene
Ighv5-12-4	1.26042	0.00958549	IG_V_gene
Ighv5-15	1.24858	0.00023742	IG_V_gene
Ighv5-2	1.65569	0.000104173	IG_V_gene
Ighv5-6	1.46955	5.37309e-08	IG_V_gene
Ighv5-9	0.903221	0.00286862	IG_V_gene
Ighv6-6	0.895514	0.00325481	IG_V_gene
Ighv7-2	2.92241	0.0014577	IG_V_gene
Ighv8-13	4.33616	6.25033e-05	IG_V_gene
Ighv8-4	1.70979	8.11959e-05	IG_V_gene
Ighv9-1	1.46582	0.00619191	IG_V_gene
Igkv10-94	1.76942	1.67287e-08	IG_V_gene
Igkv10-96	1.05346	2.35761e-05	IG_V_gene
Igkv1-110	0.894657	8.45453e-07	IG_V_gene
Igkv1-117	1.16891	5.26388e-07	IG_V_gene
Igkv1-135	0.831234	4.56166e-08	IG_V_gene
Igkv12-44	0.930195	1.14344e-05	IG_V_gene
Igkv12-46	1.15833	1.68513e-05	IG_V_gene
Igkv12-89	-1.60001	0.00761591	IG_V_gene
Igkv13-84	0.94729	0.00192354	IG_V_gene
Igkv15-103	1.15197	9.66329e-05	IG_V_gene
Igkv17-121	0.74553	0.00446896	IG_V_gene
Igkv1-99	1.40409	0.00322982	IG_V_gene
Igkv19-93	1.51759	1.33434e-07	IG_V_gene
Igkv3-10	1.56699	1.62433e-07	IG_V_gene
Igkv3-2	0.982704	0.00754033	IG_V_gene
Igkv3-3	1.88636	0.00266269	IG_V_gene
Igkv3-4	3.32793	7.00385e-10	IG_V_gene
Igkv3-7	0.966534	0.000705561	IG_V_gene
Igkv3-9	2.05523	0.00385035	IG_V_gene
Igkv4-50	1.00993	0.00124587	IG_V_gene
Igkv4-57	1.06729	7.32637e-08	IG_V_gene
Igkv4-57-1	1.37056	0.000183864	IG_V_gene
Igkv4-59	1.23449	2.56979e-10	IG_V_gene
Igkv4-61	0.94531	3.58377e-05	IG_V_gene
Igkv4-62	1.95529	1.06249e-06	IG_V_gene
Igkv4-63	1.15244	0.00142655	IG_V_gene
Igkv4-71	2.14553	0.000380569	IG_V_gene
Igkv4-79	0.875654	0.00127751	IG_V_gene
Igkv4-80	1.50936	6.29791e-05	IG_V_gene
Igkv4-91	0.98351	2.77694e-06	IG_V_gene
Igkv5-39	1.37765	4.89509e-05	IG_V_gene
Igkv5-43	0.72847	6.91681e-06	IG_V_gene
Igkv5-48	0.75326	1.57197e-05	IG_V_gene
Igkv6-20	1.25307	4.81407e-08	IG_V_gene
Igkv6-23	0.845343	0.000785952	IG_V_gene
Igkv6-25	0.929488	8.03934e-10	IG_V_gene
Igkv7-33	-0.726355	0.00171819	IG_V_gene
Igkv8-16	1.19144	0.000327972	IG_V_gene
Igkv8-19	1.16957	7.10123e-11	IG_V_gene
Igkv8-21	1.19296	1.01898e-05	IG_V_gene
Igkv8-24	0.771815	0.00279624	IG_V_gene
Igkv8-28	1.54823	1.26462e-07	IG_V_gene
Igkv8-30	1.24381	2.26408e-08	IG_V_gene
Igkv9-120	0.87906	2.34072e-07	IG_V_gene
Iglv1	0.968262	3.86611e-10	IG_V_gene
Ighv1-2	1.52675	0.00585925	IG_V_pseudogene
Ighv12-2	2.72153	0.00358991	IG_V_pseudogene
Ighv1-28	3.18949	4.31162e-06	IG_V_pseudogene
Ighv1-30	2.71071	0.0012971	IG_V_pseudogene
Ighv1-33	2.86521	0.00327974	IG_V_pseudogene
Ighv1-62	3.25644	1.16888e-05	IG_V_pseudogene
Ighv1-83	3.09562	0.000158251	IG_V_pseudogene
Ighv1-86	3.00863	0.00938444	IG_V_pseudogene
Igkv2-116	2.30617	0.000748774	IG_V_pseudogene
0610039K10Rik	-2.55336	1.89726e-48	lncRNA
2010110K18Rik	1.11166	0.00504336	lncRNA
2500002B13Rik	1.14213	3.20956e-05	lncRNA
2600006K01Rik	1.28307	0.000807099	lncRNA
2810408I11Rik	1.32985	0.000621978	lncRNA
2900052N01Rik	0.905233	4.35948e-09	lncRNA
3300005D01Rik	-1.05781	0.00273331	lncRNA
4833407H14Rik	-0.994575	1.51699e-05	lncRNA
4930426D05Rik	-0.626233	0.000218518	lncRNA
4930474H06Rik	-1.16028	2.14878e-06	lncRNA
5330439B14Rik	-1.00634	0.00765917	lncRNA
5430401H09Rik	1.92634	4.34464e-09	lncRNA
5830416I19Rik	-4.45244	5.76327e-14	lncRNA
5830444B04Rik	-2.53101	9.44464e-06	lncRNA
A630035G10Rik	1.58588	3.70175e-06	lncRNA
A730036I17Rik	2.00198	1.66598e-06	lncRNA
A930005H10Rik	0.613287	0.00480887	lncRNA
A930016O22Rik	-2.20358	7.97236e-09	lncRNA
AC113595.1	-3.10092	6.33574e-36	lncRNA
AC114585.1	-1.5045	3.51308e-05	lncRNA
AC125328.1	4.35651	9.83635e-15	lncRNA
AC132317.1	2.41053	3.1783e-08	lncRNA
AC140209.1	0.896972	0.000733989	lncRNA
AC154806.2	2.12247	0.00385035	lncRNA
AC163664.1	4.15763	0.00791017	lncRNA
AC164437.4	2.29145	2.28105e-06	lncRNA
B230217O12Rik	-1.34335	2.25635e-05	lncRNA
B230303O12Rik	-1.78398	3.96539e-05	lncRNA
BC018473	13.033	2.44987e-284	lncRNA
Dubr	-0.860426	1.91201e-05	lncRNA
E030042O20Rik	-1.53466	7.83995e-05	lncRNA
E330020D12Rik	-0.848601	3.24149e-05	lncRNA
F630042J09Rik	3.98584	9.82515e-14	lncRNA
F930017D23Rik	0.922076	0.00313869	lncRNA
Gm10143	0.838082	1.17338e-08	lncRNA
Gm10680	1.58102	0.000711008	lncRNA
Gm11690	-1.67179	1.75565e-08	lncRNA
Gm12454	-3.18575	2.50088e-13	lncRNA
Gm12503	-1.65817	4.59745e-05	lncRNA
Gm12999	0.696367	7.70977e-05	lncRNA
Gm13546	1.12506	0.00360749	lncRNA
Gm13919	-0.937767	0.00470156	lncRNA
Gm13994	-5.27788	3.40903e-29	lncRNA
Gm14024	1.29038	5.30379e-05	lncRNA
Gm14198	1.09429	0.000438245	lncRNA
Gm14302	-1.1067	0.00101461	lncRNA
Gm15133	-3.6302	4.46636e-27	lncRNA
Gm15344	0.721019	1.66598e-06	lncRNA
Gm15503	-1.29335	0.000872203	lncRNA
Gm15674	-0.653411	0.000107924	lncRNA
Gm15675	-0.664388	7.74245e-05	lncRNA
Gm15726	-1.42271	0.00405355	lncRNA
Gm15816	2.02878	1.97582e-10	lncRNA
Gm15851	-0.696974	0.00711772	lncRNA
Gm16083	-0.709973	0.00370057	lncRNA
Gm16133	-1.91412	7.81661e-10	lncRNA
Gm16278	0.648387	0.00156156	lncRNA
Gm16316	3.64797	2.36213e-45	lncRNA
Gm16536	-0.595786	0.009833	lncRNA
Gm16907	-1.11759	1.89425e-05	lncRNA
Gm17039	-2.09596	2.07696e-16	lncRNA
Gm17114	1.56401	1.43308e-07	lncRNA
Gm17189	1.8229	7.18763e-06	lncRNA
Gm17552	-1.02938	2.11873e-08	lncRNA
Gm19331	2.74853	0.00113323	lncRNA
Gm19951	-8.17204	1.35816e-207	lncRNA
Gm20186	-2.35302	2.67713e-11	lncRNA
Gm20429	1.67891	7.91873e-06	lncRNA
Gm20628	1.78584	0.000107231	lncRNA
Gm26581	-1.40217	0.0091679	lncRNA
Gm26637	-1.86638	1.35532e-10	lncRNA
Gm26809	-1.64977	2.38612e-10	lncRNA
Gm26825	3.82417	6.01547e-06	lncRNA
Gm26862	5.21745	1.60511e-29	lncRNA
Gm26981	1.10251	0.00229227	lncRNA
Gm2788	1.1815	0.000157592	lncRNA
Gm30411	1.64657	0.000770045	lncRNA
Gm30948	-2.92696	0.00730344	lncRNA
Gm32098	-3.15145	0.00475974	lncRNA
Gm3227	-2.20406	1.20954e-13	lncRNA
Gm32552	2.31697	0.00021086	lncRNA
Gm34225	-1.23306	0.00796346	lncRNA
Gm35082	11.7146	3.393e-77	lncRNA
Gm35363	2.32882	7.66277e-12	lncRNA
Gm36159	4.28583	8.08739e-25	lncRNA
Gm37035	1.24125	0.000686394	lncRNA
Gm37065	-2.06297	7.53538e-08	lncRNA
Gm37759	0.944835	0.000418118	lncRNA
Gm37787	-0.777294	0.00385697	lncRNA
Gm42047	0.779066	0.00595752	lncRNA
Gm42743	4.63387	2.71977e-27	lncRNA
Gm42901	-1.20313	0.00102016	lncRNA
Gm4316	4.9251	3.4756e-10	lncRNA
Gm44089	1.99251	4.55423e-10	lncRNA
Gm44166	9.2362	1.77737e-33	lncRNA
Gm44238	1.5624	4.73396e-06	lncRNA
Gm44689	-1.23719	0.00487397	lncRNA
Gm44751	2.2192	1.37095e-37	lncRNA
Gm44850	1.40917	6.09896e-08	lncRNA
Gm45774	0.823005	0.00751321	lncRNA
Gm45890	1.24243	8.228e-12	lncRNA
Gm47015	1.01249	0.000241805	lncRNA
Gm47231	3.30654	2.03782e-15	lncRNA
Gm47232	-1.12216	2.18178e-05	lncRNA
Gm47248	-12.2537	2.86018e-255	lncRNA
Gm47283	-6.37924	0.000187901	lncRNA
Gm47469	2.0422	2.91254e-24	lncRNA
Gm47730	-2.4643	2.00764e-10	lncRNA
Gm48228	3.47747	0.000846054	lncRNA
Gm48900	-1.45451	1.81587e-05	lncRNA
Gm9967	3.76753	1.23156e-92	lncRNA
Ifi30	0.647921	2.66448e-08	lncRNA
Lockd	1.45453	9.20367e-09	lncRNA
Mirt1	-0.752626	0.00702679	lncRNA
Gm22175	-1.14781	0.000675373	miRNA
Gm22801	4.71612	0.000178161	miRNA
Gm25745	0.688977	0.00801713	miRNA
Mir451a	1.93661	5.52318e-06	miRNA
Mir451b	1.93661	5.51464e-06	miRNA
Mir7678	-0.907836	0.00341402	miRNA
Mir8116	1.36899	0.00197181	miRNA
mt-Tg	-7.70967	1.06475e-31	Mt_tRNA
Art2a-ps	2.1511	3.84676e-43	polymorphic_pseudogene
Cd1d2	1.64777	0.00336837	polymorphic_pseudogene
Clec7a	0.675338	0.000603174	polymorphic_pseudogene
AC238811.1	-1.29423	8.17837e-05	processed_pseudogene
Ccnb1-ps	1.25512	0.000395605	processed_pseudogene
Eif5al3-ps	2.60531	0.00557922	processed_pseudogene
Gm10167	2.48727	2.05986e-15	processed_pseudogene
Gm10193	5.71663	6.47398e-09	processed_pseudogene
Gm10557	0.917221	0.000206343	processed_pseudogene
Gm10709	-5.44807	3.09498e-09	processed_pseudogene
Gm11223	0.73394	0.000109481	processed_pseudogene
Gm11675	4.62641	0.00390112	processed_pseudogene
Gm11868	1.51359	0.00441747	processed_pseudogene
Gm12191	2.51185	0.0022337	processed_pseudogene
Gm12854	-1.74565	0.00795178	processed_pseudogene
Gm13410	3.23172	6.92668e-15	processed_pseudogene
Gm13443	0.770838	0.00718247	processed_pseudogene
Gm14165	2.92537	3.24456e-06	processed_pseudogene
Gm15459	3.82252	4.65546e-06	processed_pseudogene
Gm15610	3.01777	0.000266319	processed_pseudogene
Gm15920	0.844178	0.00821584	processed_pseudogene
Gm16557	1.78041	0.000947975	processed_pseudogene
Gm18180	1.57971	0.00332737	processed_pseudogene
Gm20612	1.16398	0.00345046	processed_pseudogene
Gm29718	6.74843	2.87236e-39	processed_pseudogene
Gm3150	6.7232	1.81922e-05	processed_pseudogene
Gm3320	1.44847	1.66632e-07	processed_pseudogene
Gm44075	9.10801	2.85172e-31	processed_pseudogene
Gm44419	5.2075	1.00878e-05	processed_pseudogene
Gm47942	2.86922	0.00586288	processed_pseudogene
Gm4864	-1.99694	0.00268672	processed_pseudogene
Gm49863	-1.36778	0.000691149	processed_pseudogene
Gm5425	-4.79968	9.92157e-08	processed_pseudogene
Gm5566	-4.51393	1.79704e-06	processed_pseudogene
Gm5596	1.51643	6.79167e-07	processed_pseudogene
Gm5844	1.87062	1.08202e-07	processed_pseudogene
Gm6166	1.28009	0.00134542	processed_pseudogene
Gm6210	1.88283	0.000373541	processed_pseudogene
Gm6278	4.24326	1.5058e-09	processed_pseudogene
Gm6334	9.49068	1.77737e-33	processed_pseudogene
Gm6548	-1.65223	2.10482e-16	processed_pseudogene
Gm6781	2.4751	1.98597e-06	processed_pseudogene
Gm6969	5.66775	2.83299e-110	processed_pseudogene
Gm7730	-2.79181	3.20771e-06	processed_pseudogene
Gm7832	3.24074	0.00903205	processed_pseudogene
Gm7887	0.641545	0.0014577	processed_pseudogene
Gm7993	0.939852	0.00508537	processed_pseudogene
Gm8276	2.36754	3.82878e-08	processed_pseudogene
Gm8730	3.48622	2.95479e-09	processed_pseudogene
Gm9083	3.22751	0.00996174	processed_pseudogene
Gm9260	1.75348	6.14741e-05	processed_pseudogene
Gm9493	-2.33149	0.00136381	processed_pseudogene
Gm9791	1.25703	0.0021752	processed_pseudogene
Gm9826	-4.42616	6.31026e-13	processed_pseudogene
Pcna-ps2	2.01547	0.0054328	processed_pseudogene
Rpl36a-ps2	-1.33497	0.00226993	processed_pseudogene
Rpl3-ps1	0.595765	0.00468552	processed_pseudogene
Rpl3-ps2	-5.19337	3.50042e-34	processed_pseudogene
Rps13-ps1	10.8418	0	processed_pseudogene
Rps13-ps2	-11.0389	0	processed_pseudogene
Rps15a-ps5	3.2218	1.19065e-07	processed_pseudogene
Rps15a-ps6	2.29548	4.58742e-11	processed_pseudogene
Rps15a-ps7	2.64279	4.01712e-07	processed_pseudogene
Rps15a-ps8	7.351	8.8813e-71	processed_pseudogene
Rps25-ps1	-2.54758	0.00760106	processed_pseudogene
Selenok-ps8	4.9795	0.000587438	processed_pseudogene
Tdpx-ps1	2.78721	0.000207947	processed_pseudogene
Tma7-ps	3.37377	6.59366e-05	processed_pseudogene
2020-03-03	0.754003	0.000386794	protein_coding
2020-03-08	1.0413	3.69074e-14	protein_coding
1300017J02Rik	1.18612	7.76645e-08	protein_coding
1810046K07Rik	-1.13897	0.00220897	protein_coding
2210010C04Rik	13.4788	1.45875e-10	protein_coding
3632451O06Rik	-1.46185	1.16603e-05	protein_coding
4930503L19Rik	0.69021	3.45757e-05	protein_coding
4930579G24Rik	0.805696	0.00177754	protein_coding
5830411N06Rik	-1.52359	9.20581e-06	protein_coding
6030468B19Rik	0.992174	0.00224866	protein_coding
9030025P20Rik	1.27633	4.79467e-06	protein_coding
A430078G23Rik	-0.709798	3.25259e-08	protein_coding
A530099J19Rik	-0.830462	0.000138823	protein_coding
Aatk	-0.749042	0.000370969	protein_coding
Abca5	0.945438	3.28336e-07	protein_coding
Abca6	-2.32671	2.42468e-14	protein_coding
Abca8a	-0.684198	2.28982e-05	protein_coding
Abca9	-0.665287	9.21125e-06	protein_coding
Abcb10	1.28675	2.02569e-16	protein_coding
Abcb4	0.964012	1.13552e-08	protein_coding
Abcb6	0.892003	4.3663e-07	protein_coding
Abcc9	-1.3449	7.73475e-12	protein_coding
Abcg4	1.90698	6.68748e-13	protein_coding
Abhd12b	-3.78654	2.2952e-08	protein_coding
Abi3bp	-0.643915	0.00108689	protein_coding
Ache	1.13384	4.9579e-09	protein_coding
Ackr1	1.35671	3.58861e-09	protein_coding
Acmsd	1.35472	6.97771e-06	protein_coding
Acot1	-1.12536	0.00030092	protein_coding
Actn2	3.20233	1.96096e-28	protein_coding
Ada	0.735931	0.00057794	protein_coding
Adam11	-0.975791	4.36641e-05	protein_coding
Adam33	-0.796257	0.000430837	protein_coding
Adamdec1	-5.80617	5.92591e-07	protein_coding
Adamts16	-2.12852	3.52024e-07	protein_coding
Adamts5	-0.692665	5.29683e-05	protein_coding
Add2	2.02695	3.68039e-20	protein_coding
Adhfe1	-1.15606	0.00229451	protein_coding
AF067061	-9.70973	5.86317e-40	protein_coding
AF529169	1.16492	0.000292398	protein_coding
Ahcy	-1.38638	0.00121319	protein_coding
Ahnak	-0.710488	2.53231e-06	protein_coding
Aicda	1.92273	7.27679e-07	protein_coding
Aif1l	0.946677	0.00375372	protein_coding
Aknad1	1.36371	0.00184874	protein_coding
Akr1b7	-0.818645	0.00283423	protein_coding
Akr1c18	2.67259	1.50864e-09	protein_coding
Alad	1.33972	2.73534e-15	protein_coding
Aldh1a1	0.694438	0.000327972	protein_coding
Aldh1a7	1.13586	2.9378e-05	protein_coding
Alg8	-0.696334	0.000115175	protein_coding
Aloxe3	-2.3922	0.00377476	protein_coding
Amd1	0.725602	2.14242e-05	protein_coding
Angptl7	0.98054	0.000552199	protein_coding
Ank	0.585148	8.776e-05	protein_coding
Ank1	2.00491	1.17662e-19	protein_coding
Ankdd1b	-0.873838	0.00722524	protein_coding
Ankle1	1.33454	2.07763e-09	protein_coding
Ankrd33b	0.912192	4.34474e-06	protein_coding
Ankrd50	-0.633935	1.95851e-06	protein_coding
Anln	1.21977	2.90228e-12	protein_coding
Apoa4	1.58434	0.000160457	protein_coding
Apobec3	-2.5551	4.0617e-44	protein_coding
Apobr	-0.733384	1.25198e-06	protein_coding
Apol11a	1.51477	0.0010755	protein_coding
Apol11b	1.58724	9.30222e-07	protein_coding
Apol8	2.51487	3.38062e-17	protein_coding
Aqp1	1.53471	3.82851e-18	protein_coding
Arhgap19	0.643567	4.53592e-06	protein_coding
Arhgap31	-0.800633	1.60813e-07	protein_coding
Arhgap8	3.19882	7.92359e-16	protein_coding
Arhgdig	2.75525	1.98709e-05	protein_coding
Arhgef10	-0.775328	3.87823e-05	protein_coding
Arhgef39	0.862526	0.000327972	protein_coding
Armc6	0.81272	1.84909e-05	protein_coding
Art4	0.832296	0.0010755	protein_coding
Asf1b	1.47922	1.47226e-15	protein_coding
Asns	1.40688	5.31303e-12	protein_coding
Aspm	1.08141	1.02222e-06	protein_coding
Atad5	0.659133	0.000137913	protein_coding
Atp2b4	0.644541	2.18995e-06	protein_coding
Atp7b	1.2526	5.50411e-05	protein_coding
Atp9a	1.11483	1.02926e-11	protein_coding
Atpif1	0.699024	2.06428e-05	protein_coding
Aunip	1.37134	0.000920808	protein_coding
Aurka	1.04692	7.01422e-09	protein_coding
Aurkb	1.23002	2.80089e-10	protein_coding
B3galt1	-0.884648	0.0047593	protein_coding
B3gnt3	-1.51042	4.04471e-09	protein_coding
Bag2	1.23683	9.30791e-06	protein_coding
Bard1	1.1383	1.57121e-10	protein_coding
Bbs12	0.727336	0.00224286	protein_coding
BC147527	-4.34789	1.0346e-93	protein_coding
Bcat1	1.27766	0.000147616	protein_coding
Bcl6b	-0.77295	0.00245288	protein_coding
Bend6	1.47949	2.35435e-07	protein_coding
Bhlha15	1.13655	0.000455018	protein_coding
Birc5	1.46458	1.2606e-15	protein_coding
Blm	0.779836	2.28982e-05	protein_coding
Blvrb	0.738972	2.25035e-05	protein_coding
Brca1	1.07378	1.02468e-08	protein_coding
Brip1	0.727418	0.00923084	protein_coding
Btnl10	2.03354	5.75768e-19	protein_coding
Bub1	1.35245	8.87007e-10	protein_coding
Bub1b	0.651323	0.00110777	protein_coding
C1qtnf12	1.50083	3.94371e-06	protein_coding
C330027C09Rik	0.947122	4.81389e-08	protein_coding
C530008M17Rik	1.22122	7.79802e-11	protein_coding
C5ar1	-1.29399	6.39417e-05	protein_coding
C5ar2	-1.22873	0.00137195	protein_coding
Cacna1g	1.32706	3.4471e-06	protein_coding
Cacna1i	-0.752045	1.34515e-07	protein_coding
Cacna1s	0.908927	0.00119062	protein_coding
Capza1	-1.28144	1.26443e-20	protein_coding
Car1	1.48943	1.74285e-14	protein_coding
Car2	1.93454	1.49713e-27	protein_coding
Car9	-3.29817	1.05498e-22	protein_coding
Carns1	-0.980403	6.98318e-09	protein_coding
Cbl	-0.77902	5.36042e-11	protein_coding
Cbr2	-1.0521	0.00621779	protein_coding
Cbx7	-1.00041	1.31147e-13	protein_coding
Ccdc122	1.06542	0.00030092	protein_coding
Ccdc160	-3.52664	0.000383284	protein_coding
Ccdc24	1.40241	4.4016e-11	protein_coding
Ccdc34	0.867314	1.45495e-05	protein_coding
Ccdc82	-0.675311	2.39825e-06	protein_coding
Cchcr1	0.706308	0.0018944	protein_coding
Cckar	2.46608	0.00977278	protein_coding
Ccl3	-1.03676	0.00573496	protein_coding
Ccl5	-0.614066	0.000943351	protein_coding
Ccl8	2.6512	1.58788e-06	protein_coding
Ccna2	1.448	1.47461e-22	protein_coding
Ccnb1	1.58365	1.65723e-17	protein_coding
Ccnb2	1.25591	4.16006e-12	protein_coding
Ccne1	0.926405	7.58248e-09	protein_coding
Ccne2	1.32867	4.48122e-15	protein_coding
Ccnf	1.1865	3.79035e-11	protein_coding
Ccr5	0.928219	3.42798e-05	protein_coding
Cd163	0.775255	1.65548e-05	protein_coding
Cd163l1	-1.14035	0.00289804	protein_coding
Cd209a	-1.49981	0.00711772	protein_coding
Cd209f	3.91372	6.0105e-11	protein_coding
Cd209g	6.61344	3.21038e-48	protein_coding
Cd24a	0.884966	1.08706e-11	protein_coding
Cd300c	-1.66521	2.74214e-09	protein_coding
Cd300lb	-0.723482	0.00401045	protein_coding
Cd300ld	-1.06556	7.09595e-08	protein_coding
Cd33	-0.972902	2.69236e-09	protein_coding
Cd44	-0.652295	7.95267e-06	protein_coding
Cdc20	1.13133	7.40654e-08	protein_coding
Cdc25c	1.3454	6.34371e-06	protein_coding
Cdc45	1.18943	2.58054e-09	protein_coding
Cdc6	1.63683	1.63671e-15	protein_coding
Cdca2	0.988548	2.86581e-06	protein_coding
Cdca3	1.40625	1.23671e-14	protein_coding
Cdca5	1.23239	4.26357e-07	protein_coding
Cdca7	0.591419	0.000663686	protein_coding
Cdca8	1.32987	7.73496e-12	protein_coding
Cdk1	1.33708	4.84255e-15	protein_coding
Cdkn2c	0.632839	0.000872203	protein_coding
Cdkn3	1.35763	2.77694e-06	protein_coding
Cdon	-0.785451	1.04225e-05	protein_coding
Cel	12.635	5.75936e-09	protein_coding
Cela1	3.77108	1.8964e-05	protein_coding
Cela2a	6.62607	1.76956e-06	protein_coding
Cela3b	12.6101	6.57435e-09	protein_coding
Cemip	-0.910079	1.68551e-06	protein_coding
Cenpe	1.07902	3.30752e-08	protein_coding
Cenpf	1.19305	3.68463e-10	protein_coding
Cenph	1.09924	2.96008e-05	protein_coding
Cenpi	1.14885	4.17542e-06	protein_coding
Cenpk	0.877401	0.000751682	protein_coding
Cenpl	0.814302	1.91938e-06	protein_coding
Cenpm	1.0686	0.00269007	protein_coding
Cenpn	1.09947	2.81472e-07	protein_coding
Cenpp	1.01207	0.000675373	protein_coding
Cenps	1.09198	0.000565686	protein_coding
Cep55	0.984904	0.000254893	protein_coding
Cep76	0.979684	1.32876e-09	protein_coding
Cercam	0.657628	0.00689023	protein_coding
Ces2g	1.3705	1.15495e-14	protein_coding
Cfap74	-1.58224	7.21715e-06	protein_coding
Cfd	-2.19	0.00283071	protein_coding
Cfh	-0.609735	0.00124287	protein_coding
Chac2	0.990897	2.68382e-05	protein_coding
Chaf1b	0.735343	0.000112161	protein_coding
Chek1	1.06421	1.98597e-06	protein_coding
Chil3	-1.40192	3.50777e-06	protein_coding
Chtf18	0.679814	0.00178977	protein_coding
Cit	1.01702	6.10994e-07	protein_coding
Cited4	1.07371	0.00125645	protein_coding
Ckap2	1.10834	3.83708e-07	protein_coding
Ckap2l	1.32489	1.8461e-12	protein_coding
Ckm	-2.37263	3.97284e-11	protein_coding
Cks1b	0.854806	1.92335e-06	protein_coding
Cks2	1.36851	1.3747e-07	protein_coding
Cldn10	-2.00543	3.76607e-06	protein_coding
Cldn13	2.0738	1.04886e-16	protein_coding
Clec14a	-0.77738	7.74245e-05	protein_coding
Clec4b2	-1.0928	0.00465083	protein_coding
Clps	13.5172	9.88776e-10	protein_coding
Clspn	1.30776	1.07289e-09	protein_coding
Cmc2	1.06127	3.76687e-07	protein_coding
Cmtm8	-1.23184	0.00309361	protein_coding
Cntn4	-1.94364	2.04433e-05	protein_coding
Coch	-1.10415	2.00702e-31	protein_coding
Col28a1	-2.21067	1.27354e-08	protein_coding
Col4a1	-0.811778	4.72024e-08	protein_coding
Col4a2	-0.877281	1.52051e-08	protein_coding
Col5a3	-1.10781	2.47072e-05	protein_coding
Col6a5	-2.18301	4.04348e-08	protein_coding
Colgalt2	-1.03269	0.00540082	protein_coding
Cox4i2	1.44728	0.00511861	protein_coding
Cox6a2	-1.19696	1.42645e-07	protein_coding
Cox6b2	0.973673	0.000152679	protein_coding
Cpa1	10.7832	2.58616e-08	protein_coding
Cpa2	7.96039	1.84782e-05	protein_coding
Cpb1	9.93543	3.10477e-07	protein_coding
Cpeb3	0.739389	0.00172213	protein_coding
Cplx2	-1.02178	2.15257e-08	protein_coding
Cpox	1.34493	1.39559e-20	protein_coding
Cpxm2	-0.610901	0.00318406	protein_coding
Creld2	1.15221	1.71249e-12	protein_coding
Crhr1	-1.34199	0.000107924	protein_coding
Csf2rb2	-0.825704	4.9503e-07	protein_coding
Csf3r	-0.674567	3.99044e-05	protein_coding
Csgalnact1	0.726129	0.00588423	protein_coding
Ctrb1	14.3156	4.66588e-12	protein_coding
Ctrc	5.57641	1.76315e-06	protein_coding
Ctrl	5.44733	1.39257e-06	protein_coding
Ctse	0.834091	2.66143e-06	protein_coding
Cttnbp2	0.807536	0.00202117	protein_coding
Cuzd1	5.96513	0.000935433	protein_coding
Cxcr2	-0.885751	9.14896e-07	protein_coding
Cygb	1.00057	1.4322e-09	protein_coding
Cyp2e1	-1.75067	0.000503858	protein_coding
Cyp4b1	-0.704074	0.000733989	protein_coding
Cyp4f18	-0.6643	3.94371e-06	protein_coding
Cysltr2	-1.07791	0.00151066	protein_coding
Cyth3	0.601712	2.44762e-05	protein_coding
D13Ertd608e	2.38487	7.80864e-11	protein_coding
Dact1	-1.09396	3.86611e-10	protein_coding
Dapl1	0.704877	0.00185619	protein_coding
Dbf4	0.606078	0.000298079	protein_coding
Dbp	-0.85591	1.22307e-09	protein_coding
Dchs1	-0.623949	0.00057794	protein_coding
Dchs2	-2.29478	0.00134777	protein_coding
Dclre1a	0.586429	0.00204078	protein_coding
Ddias	0.916399	0.000168704	protein_coding
Ddx43	0.898103	0.00802975	protein_coding
Dennd2c	0.87743	0.00134912	protein_coding
Depdc1a	1.56506	9.20367e-09	protein_coding
Depdc1b	1.87324	4.32771e-23	protein_coding
Derl3	1.26049	1.78793e-09	protein_coding
Dhfr	1.02232	5.30709e-08	protein_coding
Dhrs11	1.07348	1.44644e-11	protein_coding
Dhrs3	0.755391	3.53243e-05	protein_coding
Diaph3	1.00788	8.94246e-08	protein_coding
Dkk3	-0.795564	0.000289105	protein_coding
Dlg2	-1.01063	3.40561e-10	protein_coding
Dlgap5	1.11289	4.31195e-09	protein_coding
Dmbt1	6.6633	1.03482e-06	protein_coding
Dmtn	2.07079	1.23681e-18	protein_coding
Dmwd	0.665734	0.00340587	protein_coding
Dnaja4	0.968387	3.30488e-08	protein_coding
Dnajb2	0.612837	5.41743e-05	protein_coding
Dnase1l3	-0.637542	5.44311e-05	protein_coding
Dnph1	0.941253	0.00288606	protein_coding
Dntt	-1.79684	9.65301e-11	protein_coding
Dpp10	-1.26991	0.00996174	protein_coding
Dtl	1.19563	4.57386e-09	protein_coding
Dusp14	1.59442	0.000616777	protein_coding
Dusp15	1.782	9.51729e-09	protein_coding
Dusp23	-1.12459	3.01535e-05	protein_coding
Dusp7	-0.793536	3.1266e-07	protein_coding
Dusp8	1.29637	3.47821e-05	protein_coding
Dut	0.776558	2.24579e-07	protein_coding
Dynlt1	1.14547	0.00187024	protein_coding
Dyrk3	1.2586	1.6132e-06	protein_coding
Dyrk4	0.945367	0.00653925	protein_coding
Dzip1	-0.735795	6.72899e-05	protein_coding
E2f1	0.795368	7.3484e-05	protein_coding
E2f2	0.706116	6.27734e-06	protein_coding
E2f7	1.12094	0.000231858	protein_coding
E2f8	1.63123	2.72759e-20	protein_coding
Eaf2	1.22886	5.18609e-05	protein_coding
Ect2	1.03967	1.19743e-08	protein_coding
Edaradd	-1.87878	3.87745e-21	protein_coding
Edn3	-0.591885	0.00647822	protein_coding
Egln3	0.855544	0.0026556	protein_coding
Ehd3	0.772811	0.000899254	protein_coding
Eif2ak2	-0.694349	5.76963e-05	protein_coding
Eif3j1	-2.68154	7.52013e-19	protein_coding
Eif3j2	0.80193	1.03626e-05	protein_coding
Ell2	0.823103	1.55926e-08	protein_coding
Elovl7	1.48421	3.05715e-09	protein_coding
Eme1	0.65601	0.000873188	protein_coding
Emilin2	0.796994	4.77824e-05	protein_coding
Emp1	-1.33167	0.00012811	protein_coding
Epb42	2.05646	1.0881e-18	protein_coding
Epha8	-1.91548	5.59036e-06	protein_coding
Ephb4	-0.595171	0.00420519	protein_coding
Epor	1.3515	5.12279e-17	protein_coding
Eps8	-0.660204	0.000161976	protein_coding
Epsti1	-0.635754	4.86227e-06	protein_coding
Ercc6l	0.788818	7.55884e-05	protein_coding
Erfe	1.81738	1.09174e-07	protein_coding
Ermap	1.91081	2.48825e-21	protein_coding
Esco2	1.39544	1.76142e-12	protein_coding
Espl1	1.04367	1.32326e-08	protein_coding
Exd1	2.41345	1.75035e-06	protein_coding
Exo1	0.896433	0.000380569	protein_coding
Eya1	-1.21665	3.33389e-07	protein_coding
F2rl1	-1.45303	5.43105e-10	protein_coding
Fah	0.934164	4.45893e-06	protein_coding
Fam109b	1.56246	8.83099e-15	protein_coding
Fam129c	-0.629338	3.49697e-06	protein_coding
Fam166a	0.722227	0.00170319	protein_coding
Fam169a	0.979798	0.00568382	protein_coding
Fam241a	0.62872	0.00200935	protein_coding
Fam43a	-0.697932	5.68754e-08	protein_coding
Fam46c	0.629784	0.000208599	protein_coding
Fam83d	1.0245	0.00121051	protein_coding
Fancc	-0.896541	4.02069e-07	protein_coding
Fancd2	0.780408	5.89705e-05	protein_coding
Fbln5	-0.646303	2.04991e-05	protein_coding
Fbxo5	1.08287	1.00826e-10	protein_coding
Fcer2a	-0.945127	4.89357e-10	protein_coding
Fcgr3	-0.602879	5.18609e-05	protein_coding
Fcmr	-0.830956	1.30881e-11	protein_coding
Fech	0.725624	1.95487e-06	protein_coding
Fen1	0.830746	5.356e-08	protein_coding
Fgf18	1.14802	0.00984283	protein_coding
Fgf2	-0.803385	6.29343e-05	protein_coding
Fgfr2	-1.46444	1.21312e-09	protein_coding
Fhdc1	1.46074	1.56255e-15	protein_coding
Fhl2	-1.13301	0.00011065	protein_coding
Fignl1	1.4009	2.20709e-14	protein_coding
Fkbp11	0.876688	0.00178977	protein_coding
Fkbp4	0.619188	2.47283e-05	protein_coding
Fn1	-0.717788	0.000149213	protein_coding
Fn3k	2.22622	9.51918e-23	protein_coding
Fn3krp	0.71606	7.93752e-05	protein_coding
Fndc7	-0.922278	0.000113945	protein_coding
Foxm1	0.682772	0.000511469	protein_coding
Foxn3	-0.829643	6.11982e-10	protein_coding
Fpr1	-0.627621	0.00625344	protein_coding
Frzb	-0.935448	3.38237e-07	protein_coding
Fsd2	-1.50638	3.20296e-08	protein_coding
Fsip1	-1.70311	2.8247e-05	protein_coding
Fut10	0.948655	0.000410835	protein_coding
Fxyd2	1.65071	3.77264e-09	protein_coding
Fxyd6	1.30767	6.50965e-11	protein_coding
Fzd6	-1.36419	0.00479015	protein_coding
Gabrq	0.620708	0.00121048	protein_coding
Gad1	-1.13164	8.65649e-05	protein_coding
Gadd45a	0.592575	0.00197451	protein_coding
Gal3st2	-1.22474	0.00467319	protein_coding
Gal3st2c	-1.14861	0.00710468	protein_coding
Galnt14	-1.23212	0.00702679	protein_coding
Galnt9	1.11945	0.00165338	protein_coding
Garem1	1.23077	1.16574e-05	protein_coding
Gata1	1.65062	2.39952e-15	protein_coding
Gatm	0.730476	0.000168639	protein_coding
Gbp2b	3.19922	0.000140853	protein_coding
Gch1	0.692373	5.27874e-05	protein_coding
Gclm	0.807945	2.43627e-09	protein_coding
Gda	0.598651	0.000838896	protein_coding
Gdpd3	5.59748	3.57421e-235	protein_coding
Gen1	0.814454	1.26817e-05	protein_coding
Gfap	1.85046	3.43326e-11	protein_coding
Gfi1b	1.49859	4.79212e-10	protein_coding
Gins1	0.970521	2.23385e-05	protein_coding
Gja1	-0.628047	0.000312386	protein_coding
Glb1	-0.710554	2.13405e-06	protein_coding
Glo1	0.854282	0.000783461	protein_coding
Glrx5	0.774314	6.85739e-07	protein_coding
Gm10521	-0.733278	0.00476492	protein_coding
Gm12185	0.682334	0.00911195	protein_coding
Gm14226	-11.178	1.88375e-60	protein_coding
Gm14548	-2.49431	1.3669e-17	protein_coding
Gm21762	-10.4223	5.62926e-41	protein_coding
Gm28042	-2.65581	3.57203e-32	protein_coding
Gm4070	1.45113	4.94993e-09	protein_coding
Gm4737	1.3716	9.04153e-06	protein_coding
Gm867	2.01791	2.02569e-16	protein_coding
Gm9008	7.83823	1.09597e-61	protein_coding
Gmnn	0.736012	0.000168704	protein_coding
Gnaz	1.33397	7.89104e-06	protein_coding
Gpat3	-0.772293	0.0010094	protein_coding
Gpr137b	-0.799562	0.000375822	protein_coding
Gpr25	-1.84162	0.000771145	protein_coding
Gpr4	-0.856362	0.00560214	protein_coding
Gprc5b	1.25333	2.09859e-10	protein_coding
Gpsm2	1.16609	1.47499e-10	protein_coding
Grem1	-0.634993	0.0018944	protein_coding
Grin2c	0.748874	8.97832e-05	protein_coding
Gsr	-0.900462	1.69182e-13	protein_coding
Gsta3	0.797113	5.56893e-05	protein_coding
Gtf2ird1	-0.74803	7.60115e-05	protein_coding
Gtse1	0.912298	4.8566e-05	protein_coding
Gvin1	-7.05171	1.5665e-68	protein_coding
Gypa	2.06832	4.69196e-22	protein_coding
Gypc	0.810501	3.46199e-08	protein_coding
Gzma	-1.20608	5.56769e-05	protein_coding
H2afx	1.03867	3.49997e-09	protein_coding
H60b	-3.18423	2.10779e-09	protein_coding
Hagh	0.620726	0.000217452	protein_coding
Hbb-bt	-0.741968	0.000477523	protein_coding
Hcn3	0.937435	0.000214212	protein_coding
Hcrtr2	-10.2271	1.42421e-10	protein_coding
Hdac1	0.650781	0.000518174	protein_coding
Hells	0.68318	0.000160457	protein_coding
Hemgn	2.33138	3.71781e-20	protein_coding
Hgsnat	-0.643684	0.00238074	protein_coding
Hirip3	0.614371	0.000403179	protein_coding
Hist2h2be	-0.809049	7.68696e-06	protein_coding
Hist2h4	1.20288	0.00178384	protein_coding
Hlf	-0.670825	0.00643028	protein_coding
Hmbs	1.61624	6.61275e-18	protein_coding
Hmces	0.655202	0.000184097	protein_coding
Hmga1b	0.645863	0.00259508	protein_coding
Hmgb1	0.719989	0.0092604	protein_coding
Hmgb3	1.22036	8.22152e-11	protein_coding
Hmgcll1	-1.5065	0.000387592	protein_coding
Hmmr	1.48178	4.16486e-14	protein_coding
Hpgd	-0.64096	5.51097e-05	protein_coding
Hs6st2	-0.698378	1.30365e-05	protein_coding
Hsp90aa1	0.762881	3.84958e-06	protein_coding
Hsp90b1	0.73008	2.70486e-09	protein_coding
Hspa12a	-1.32638	1.21175e-10	protein_coding
Hspg2	-0.655288	0.000218518	protein_coding
Hsph1	0.981973	3.4714e-06	protein_coding
Iba57	0.851523	6.89897e-07	protein_coding
Icam4	1.81386	1.97517e-10	protein_coding
Id4	-1.68235	6.67495e-17	protein_coding
Ifi202b	12.8512	1.31286e-138	protein_coding
Ifi203	-0.609106	9.18577e-06	protein_coding
Ifi204	1.21628	5.00424e-13	protein_coding
Ifi205	-0.705952	0.000168863	protein_coding
Ifi206	-2.63057	3.81131e-55	protein_coding
Ifi207	-0.588424	0.00935524	protein_coding
Ifi209	-1.38872	5.01857e-26	protein_coding
Ifi213	-4.36474	9.29206e-104	protein_coding
Ifi214	1.09627	1.4604e-10	protein_coding
Ifi44	1.60964	0.00666634	protein_coding
Ifrd2	0.829777	5.75266e-10	protein_coding
Ift57	0.738135	0.00355925	protein_coding
Igfn1	-3.80325	4.62332e-13	protein_coding
Igsf23	1.40054	4.94431e-06	protein_coding
Il10	1.40652	0.00476492	protein_coding
Il18rap	-0.677824	0.00349366	protein_coding
Il1f9	-1.57251	0.00288982	protein_coding
Il20rb	-1.13126	0.0033632	protein_coding
Il21	2.64234	8.82016e-06	protein_coding
Il22ra2	-3.69889	1.30245e-12	protein_coding
Il5ra	-1.8033	3.40918e-12	protein_coding
Il9r	0.800255	0.000271401	protein_coding
Incenp	0.641003	2.96689e-05	protein_coding
Inha	-1.0836	0.00686622	protein_coding
Inppl1	0.675439	5.72897e-07	protein_coding
Insr	-0.606086	1.56549e-05	protein_coding
Ints10	0.626821	7.41442e-06	protein_coding
Iqck	1.15574	0.000281608	protein_coding
Isg15	0.811191	2.31064e-05	protein_coding
Isg20	0.690582	0.00178462	protein_coding
Islr2	-1.55283	0.000337583	protein_coding
Itga3	-0.613138	0.000677018	protein_coding
Itgb3	0.652503	5.38212e-06	protein_coding
Itln1	6.84997	2.06971e-37	protein_coding
Itpripl2	-0.687997	8.61778e-07	protein_coding
Izumo1r	1.00918	1.00811e-07	protein_coding
Jak3	0.639533	0.000226523	protein_coding
Jchain	1.10049	3.31013e-20	protein_coding
Jmjd7	-2.66205	2.08178e-19	protein_coding
Kbtbd6	1.17924	0.000102916	protein_coding
Kcnab1	-0.970431	0.00719558	protein_coding
Kcnb1	-0.862235	6.32755e-05	protein_coding
Kcnd3	-0.752077	0.00441747	protein_coding
Kcnip3	-1.70894	2.06372e-12	protein_coding
Kcnj5	1.13471	0.00106453	protein_coding
Kcnj8	-0.705351	5.86894e-05	protein_coding
Kcnn4	0.625818	6.29791e-05	protein_coding
Kctd14	-0.697968	0.0017484	protein_coding
Kel	2.18152	1.67957e-28	protein_coding
Khdc1a	-6.92818	1.10328e-27	protein_coding
Kif11	1.12444	6.85298e-14	protein_coding
Kif14	1.17589	4.55461e-08	protein_coding
Kif15	0.926943	8.13104e-07	protein_coding
Kif18a	1.12244	2.87219e-08	protein_coding
Kif18b	1.20439	6.54497e-08	protein_coding
Kif20a	0.717766	3.63909e-06	protein_coding
Kif22	1.1151	2.38043e-10	protein_coding
Kif23	0.736097	4.07771e-05	protein_coding
Kif24	1.09888	0.000150102	protein_coding
Kif2c	0.936317	1.83371e-06	protein_coding
Kif4	1.17177	5.48584e-10	protein_coding
Kifc1	1.13543	2.13714e-07	protein_coding
Kirrel3	1.53034	0.000312386	protein_coding
Klf1	2.17459	9.1975e-30	protein_coding
Klf2	-0.758969	1.17338e-08	protein_coding
Klf5	0.918518	0.0098378	protein_coding
Klf8	-0.825728	0.0018287	protein_coding
Klhdc9	-0.985542	0.000484254	protein_coding
Klhl14	-0.613564	0.000718029	protein_coding
Klk1	2.16458	1.42792e-08	protein_coding
Klra1	-1.52675	0.000668976	protein_coding
Klra5	-1.49246	0.00716273	protein_coding
Klrc3	-1.79536	0.00624809	protein_coding
Knl1	1.02512	5.32435e-08	protein_coding
Knstrn	0.819104	3.24139e-06	protein_coding
Kntc1	1.23822	9.0362e-11	protein_coding
Kpna2	-2.02487	4.66671e-10	protein_coding
Ksr2	-1.40738	3.54152e-07	protein_coding
Lamb1	-0.747153	0.00357603	protein_coding
Lepr	-0.59565	0.000587393	protein_coding
Lhfp	-0.636729	1.15319e-05	protein_coding
Lhfpl4	1.45481	0.00017289	protein_coding
Lhx6	-1.08537	0.00965239	protein_coding
Lig1	0.86276	2.40345e-07	protein_coding
Lilr4b	-1.25267	1.13824e-07	protein_coding
Lilra5	-2.22131	2.06809e-18	protein_coding
Lilra6	-1.37434	1.08202e-07	protein_coding
Lilrb4	-0.758484	2.60764e-06	protein_coding
Lilrb4a	-0.644742	0.00048083	protein_coding
Lipc	0.988656	0.00266256	protein_coding
Lipn	1.26153	0.000111906	protein_coding
Lmnb1	0.614917	4.97791e-05	protein_coding
Lpar2	-1.82814	4.46636e-27	protein_coding
Lrat	0.611992	0.0032265	protein_coding
Lrmda	-2.42423	2.40612e-08	protein_coding
Lrr1	1.42205	0.000409947	protein_coding
Lrrc32	-0.632889	0.00112513	protein_coding
Lrrc4c	-1.15592	0.0014577	protein_coding
Lrrc75b	0.75834	0.00765785	protein_coding
Ltk	1.58646	3.85723e-09	protein_coding
Ly6g6f	1.02876	0.00256714	protein_coding
Ly6k	1.89167	5.52501e-08	protein_coding
Lynx1	-0.868556	1.85544e-05	protein_coding
Lzts1	1.26372	0.00915705	protein_coding
Mad2l1	0.819834	8.44736e-08	protein_coding
Maml3	-0.764929	4.92549e-05	protein_coding
Man2a2	-0.729388	2.20923e-08	protein_coding
Manf	0.6992	3.60689e-07	protein_coding
Map3k19	-3.03691	0.000421177	protein_coding
Marco	-0.83198	2.39449e-08	protein_coding
Mastl	1.01045	0.000999266	protein_coding
Mboat2	1.50644	3.25908e-11	protein_coding
Mccc1	-0.610847	0.000894197	protein_coding
Mcf2	-1.01779	0.00266269	protein_coding
Mcm10	1.29697	1.49981e-09	protein_coding
Mcm2	0.844046	4.18426e-08	protein_coding
Mcm3	0.610065	0.000171424	protein_coding
Mcm4	0.624402	2.0404e-05	protein_coding
Mcm5	0.938173	6.81543e-10	protein_coding
Mcm6	0.691394	0.000326362	protein_coding
Mcm7	0.712334	2.26405e-06	protein_coding
Mcoln1	-0.591207	0.000176778	protein_coding
Mcph1	0.697675	0.000184102	protein_coding
Mef2b	1.55624	6.70972e-07	protein_coding
Melk	0.924025	0.00033857	protein_coding
Memo1	0.656388	1.80375e-05	protein_coding
Meox1	-1.93422	1.90982e-05	protein_coding
Metap2	0.622052	4.73396e-06	protein_coding
Mettl21b	1.52544	7.66743e-05	protein_coding
Mfsd2b	1.17013	5.05609e-15	protein_coding
Mgarp	-1.87604	3.30274e-05	protein_coding
Mgl2	2.4049	9.79444e-06	protein_coding
Mgst2	-2.53573	2.61023e-21	protein_coding
Mgst3	1.72909	5.7121e-12	protein_coding
Mid1	-1.26231	9.05385e-06	protein_coding
Mill2	0.825912	0.00498307	protein_coding
Minpp1	0.592222	4.06149e-05	protein_coding
Mis18bp1	0.937261	3.24608e-05	protein_coding
Mki67	1.50443	8.19966e-17	protein_coding
Mmp17	-1.06983	7.32089e-05	protein_coding
Mmp9	-1.31326	1.24969e-08	protein_coding
Mmrn2	-0.588755	0.000367235	protein_coding
Mnda	0.911597	0.00632609	protein_coding
Mndal	-0.713334	4.09551e-06	protein_coding
Mpp2	1.07626	2.20259e-07	protein_coding
Mpzl2	1.75445	2.54175e-06	protein_coding
Mri1	-0.759485	0.000472695	protein_coding
Ms4a8a	-1.23866	2.35761e-05	protein_coding
Mst1r	1.26362	0.00107744	protein_coding
Mt2	0.889044	0.00129176	protein_coding
Mtfr1	0.720507	1.01695e-06	protein_coding
Mtfr2	1.10557	0.00012449	protein_coding
mt-Nd3	-5.11355	8.30433e-34	protein_coding
Mtus1	-0.667456	0.000306393	protein_coding
Mup17	-9.75958	1.33859e-12	protein_coding
Mup3	-1.28106	0.000112161	protein_coding
Mxd3	0.761791	0.000271401	protein_coding
Mybl1	1.67884	1.67166e-05	protein_coding
Mybl2	1.36673	2.11188e-10	protein_coding
Mycl	-0.602375	0.00417577	protein_coding
Myh10	0.885518	5.01051e-06	protein_coding
Myl4	0.950388	4.48536e-08	protein_coding
Myof	-0.726447	0.00222011	protein_coding
Mzb1	0.852168	6.96806e-07	protein_coding
Naip1	-0.8721	0.00533851	protein_coding
Naip2	-0.799399	1.24715e-06	protein_coding
Naip5	-1.86222	1.33274e-33	protein_coding
Naip6	-0.684253	0.000321621	protein_coding
Ncapd2	0.763891	9.57326e-06	protein_coding
Ncapg	1.03709	6.11745e-08	protein_coding
Ncapg2	0.725379	8.67282e-06	protein_coding
Ncaph	0.956328	6.45529e-08	protein_coding
Ncr1	-0.995418	5.06143e-05	protein_coding
Ndc1	0.592611	0.00136966	protein_coding
Nectin1	-1.38461	3.92432e-13	protein_coding
Neil3	1.11007	8.97819e-08	protein_coding
Nek2	1.04342	1.68551e-06	protein_coding
Neto1	-1.33161	8.16326e-05	protein_coding
Neurl2	-1.3751	1.06434e-08	protein_coding
Nexn	-0.837248	0.000961824	protein_coding
Nfe2	1.57996	4.21393e-18	protein_coding
Nhlrc4	2.01004	1.47939e-08	protein_coding
Nipa1	1.04264	5.82831e-05	protein_coding
Nlrp12	-1.15747	0.00663058	protein_coding
Nlrp1a	2.45727	0.000277626	protein_coding
Nmral1	0.881336	4.61607e-07	protein_coding
Nnmt	-1.39338	0.00244927	protein_coding
Nos1	-1.17353	0.00121395	protein_coding
Nostrin	-0.667287	0.000792578	protein_coding
Nox4	-1.08843	0.00949984	protein_coding
Npas2	1.7618	3.14761e-05	protein_coding
Npas4	1.1843	0.00118593	protein_coding
Npy	8.03828	2.16496e-08	protein_coding
Nqo1	0.898537	0.00184925	protein_coding
Nr1d1	-1.30033	2.85976e-15	protein_coding
Nrip3	1.83628	7.00693e-08	protein_coding
Nrxn2	-1.04352	0.00197181	protein_coding
Nsa2	1.21156	4.2596e-11	protein_coding
Nsl1	0.72662	0.00306098	protein_coding
Nudt15	-0.866035	0.00705295	protein_coding
Nudt19	0.681418	9.1316e-05	protein_coding
Nudt7	-0.842632	0.000663686	protein_coding
Nuf2	1.39378	1.76075e-13	protein_coding
Nuggc	1.79137	0.00362612	protein_coding
Nusap1	1.27196	2.00426e-12	protein_coding
Nxpe4	-1.63321	7.32865e-15	protein_coding
Nyx	-1.11762	0.00601871	protein_coding
Odc1	1.03924	2.20803e-13	protein_coding
Oip5	1.43677	5.31831e-08	protein_coding
Olfml2a	-0.646709	0.000619422	protein_coding
Olfr432	5.20342	2.71977e-27	protein_coding
Olfr433	2.17453	6.17171e-11	protein_coding
Olfr98	1.57146	2.11962e-05	protein_coding
Oosp1	0.92256	0.00509112	protein_coding
Opn3	-0.996486	0.000736846	protein_coding
Orc1	1.2618	1.82017e-07	protein_coding
Orc6	0.591604	0.000636016	protein_coding
P2ry1	0.961028	3.77282e-05	protein_coding
P2ry14	-0.631504	0.000112161	protein_coding
Pabpc1l	-1.23236	0.00586222	protein_coding
Pabpc4	0.648422	1.94809e-06	protein_coding
Padi4	-4.29647	1.37253e-85	protein_coding
Parpbp	1.02685	0.000176778	protein_coding
Parvb	0.754247	6.86297e-07	protein_coding
Pask	1.08277	3.24456e-06	protein_coding
Pbk	1.2843	1.65501e-09	protein_coding
Pbx4	-1.80863	2.26798e-09	protein_coding
Pcdh10	-1.41963	6.79167e-07	protein_coding
Pclaf	0.993779	2.39885e-07	protein_coding
Pcyt1b	1.13814	5.56624e-05	protein_coding
Pdcd1	1.25975	0.000110715	protein_coding
Pde4d	0.622193	0.00120306	protein_coding
Pdgfc	1.31969	1.71469e-08	protein_coding
Pdia2	3.70807	2.33726e-06	protein_coding
Pdia4	0.629262	0.000119618	protein_coding
Pdia6	0.6863	2.47408e-06	protein_coding
Pdzk1ip1	2.25062	8.70973e-19	protein_coding
Per2	0.601646	0.00106712	protein_coding
Pex5l	-0.776944	0.000557042	protein_coding
Pf4	0.802621	0.000168704	protein_coding
Pgap1	-0.620586	4.83402e-05	protein_coding
Pgpep1l	-1.66865	2.07278e-05	protein_coding
Phf19	0.746714	0.00121789	protein_coding
Phf21b	0.855201	0.00728213	protein_coding
Pif1	1.17691	5.96976e-07	protein_coding
Pigq	0.769722	2.41692e-08	protein_coding
Pin4	-1.94858	0.000295301	protein_coding
Pip5k1b	0.983184	0.000609017	protein_coding
Pkd1l1	2.80183	3.71588e-12	protein_coding
Pkhd1l1	1.70305	9.8299e-19	protein_coding
Pkig	-1.09517	1.88139e-13	protein_coding
Pklr	1.66467	4.81911e-15	protein_coding
Pla1a	2.49206	6.45557e-21	protein_coding
Pla2g12a	0.590102	0.00284081	protein_coding
Pla2g1b	11.0747	6.23589e-07	protein_coding
Pla2g4b	-2.58185	2.92869e-23	protein_coding
Pla2g4c	1.23754	1.5315e-05	protein_coding
Pla2g4d	2.5219	0.00384987	protein_coding
Plcd3	-1.91943	4.86501e-11	protein_coding
Plek2	2.26256	8.70804e-10	protein_coding
Plekha7	1.37369	2.48557e-13	protein_coding
Plekhb1	1.43709	0.000164214	protein_coding
Plekhg1	-0.64554	0.000489095	protein_coding
Plekhg5	-0.599565	0.00758237	protein_coding
Plk1	1.20161	1.83539e-09	protein_coding
Plk4	0.690363	0.000376381	protein_coding
Plp2	-0.613682	0.000392188	protein_coding
Plpp5	0.642087	0.000350763	protein_coding
Plvap	-0.692551	8.57113e-08	protein_coding
Pmepa1	0.612392	0.000563142	protein_coding
Pnlip	16.4569	3.92432e-13	protein_coding
Pnliprp1	14.6408	1.81862e-09	protein_coding
Pnliprp2	9.8795	2.91275e-05	protein_coding
Pnmal2	0.936613	0.000482819	protein_coding
Pnp	0.798178	1.8203e-05	protein_coding
Pnp	0.68289	0.00158949	protein_coding
Pnp2	2.65094	7.08685e-06	protein_coding
Poc1a	0.680259	0.0088658	protein_coding
Pola1	0.74462	2.20958e-06	protein_coding
Pole	0.610748	0.00385035	protein_coding
Pole2	0.680948	0.00300798	protein_coding
Polq	0.866375	1.40407e-05	protein_coding
Pon3	0.781475	0.000321777	protein_coding
Popdc2	1.26485	7.69981e-05	protein_coding
Ppa1	0.623161	0.000318291	protein_coding
Ppbp	0.920096	2.48886e-05	protein_coding
Ppp1r15a	0.845789	1.33135e-09	protein_coding
Ppp2r1b	0.717262	1.68661e-08	protein_coding
Prc1	1.39907	3.18232e-18	protein_coding
Prcd	0.921246	0.00362583	protein_coding
Prdx2	0.873884	1.3306e-09	protein_coding
Prelp	-0.643282	4.11351e-05	protein_coding
Prim1	0.796987	2.05052e-06	protein_coding
Prim2	0.808845	9.84371e-07	protein_coding
Prkag3	1.93013	0.000205641	protein_coding
Prkar2b	0.828841	7.89599e-07	protein_coding
Prkca	-0.867806	2.41584e-05	protein_coding
Prkcg	-0.85676	2.91547e-05	protein_coding
Prnd	-1.10928	0.00105039	protein_coding
Prr11	0.956723	6.6819e-07	protein_coding
Prss2	9.10791	9.93563e-07	protein_coding
Prss41	1.05956	0.00477098	protein_coding
Psd3	-0.59368	0.000393089	protein_coding
Pstpip2	-0.842237	0.000729633	protein_coding
Ptchd3	1.75672	6.57304e-05	protein_coding
Ptdss2	1.02032	2.74311e-09	protein_coding
Ptgfr	-1.15397	0.00118327	protein_coding
Ptgis	-2.28155	1.97378e-16	protein_coding
Ptk7	-0.588615	0.000671715	protein_coding
Ptpn5	1.2172	0.00601871	protein_coding
Pts	-0.770253	8.43411e-08	protein_coding
Pycr1	1.01782	0.000632557	protein_coding
Pydc3	0.694614	0.00170661	protein_coding
Rab27b	0.783012	0.00457836	protein_coding
Rab6b	-3.18339	1.46279e-63	protein_coding
Rab7b	-0.690538	0.000161792	protein_coding
Rabggtb	0.611919	3.49295e-06	protein_coding
Racgap1	0.723026	2.53411e-06	protein_coding
Rad51	0.859091	2.64996e-06	protein_coding
Rad51ap1	1.21827	6.94554e-10	protein_coding
Rad51c	0.851086	0.00347595	protein_coding
Rad54b	0.871772	0.000940912	protein_coding
Rag1	-1.29388	0.00682499	protein_coding
Ranbp10	0.608213	1.39127e-05	protein_coding
Rbm44	1.31847	0.00272335	protein_coding
Rdh10	-0.664361	0.000403179	protein_coding
Recql4	1.12317	9.84371e-07	protein_coding
Reg1	12.7239	7.60579e-08	protein_coding
Retn	-2.46717	0.000407782	protein_coding
Retnlg	-1.29693	0.000178415	protein_coding
Rfc4	0.869397	1.9185e-06	protein_coding
Rfx2	0.711457	0.00519152	protein_coding
Rgcc	1.27253	1.12381e-09	protein_coding
Rgs13	1.64289	2.205e-06	protein_coding
Rhag	2.07424	4.53176e-18	protein_coding
Rhd	1.94444	5.73906e-16	protein_coding
Rida	0.631263	0.00102228	protein_coding
Rin2	-0.698997	0.000165652	protein_coding
Rmi2	0.888944	0.00513042	protein_coding
Rnase1	8.66503	6.71377e-05	protein_coding
Rpl21	1.18916	0.0011475	protein_coding
Rpl29	-6.03272	1.24415e-66	protein_coding
Rpl3	-1.82162	1.17004e-22	protein_coding
Rpl36a	1.26782	0.00140899	protein_coding
Rpl6	0.794715	0.00614012	protein_coding
Rps15a	-0.716572	1.0015e-09	protein_coding
Rps23	-3.18253	0.000133068	protein_coding
Rrm1	0.797078	3.38865e-08	protein_coding
Rrm2	1.58393	1.62036e-18	protein_coding
Rsad2	1.06034	1.8308e-12	protein_coding
Rsl1	-1.1281	1.56926e-10	protein_coding
S100a8	-1.02144	5.80259e-05	protein_coding
S100a9	-0.919972	0.000387366	protein_coding
S1pr2	1.37082	4.61607e-07	protein_coding
Samd11	0.591864	0.000343535	protein_coding
Samd14	1.0071	3.00213e-08	protein_coding
Samd3	-1.40496	3.36026e-09	protein_coding
Sat2	-1.62163	1.68147e-06	protein_coding
Sbk1	-0.600676	1.14344e-05	protein_coding
Scn2b	1.11097	6.96401e-07	protein_coding
Scn3b	-1.79929	4.29486e-08	protein_coding
Scn4b	1.26961	9.84371e-07	protein_coding
Scrn3	0.835232	4.02e-07	protein_coding
Sdc4	-0.742136	1.2601e-07	protein_coding
Sdf2l1	0.891963	1.29879e-07	protein_coding
Sec14l2	1.48578	8.54069e-08	protein_coding
Sec61g	0.824042	0.00336837	protein_coding
Sema3a	-0.586183	0.000855074	protein_coding
Sema5a	-0.690118	1.90982e-05	protein_coding
Sema7a	0.608729	0.00242417	protein_coding
Serinc3	-2.38453	1.238e-143	protein_coding
Serpina1b	1.57141	0.00519152	protein_coding
Serpina3n	1.40668	1.93843e-06	protein_coding
Serpini2	8.90754	1.16888e-05	protein_coding
Setbp1	-0.693081	1.72251e-06	protein_coding
Sfxn2	-0.807861	0.00686912	protein_coding
Sfxn3	-0.645039	4.28611e-05	protein_coding
Sgo1	1.50057	6.5891e-14	protein_coding
Sgol2a	1.12441	6.64825e-08	protein_coding
Sh3tc2	1.15458	3.38315e-10	protein_coding
Sh3yl1	0.85676	0.00168084	protein_coding
Shcbp1	1.21266	1.20166e-08	protein_coding
Siah3	1.69354	6.27734e-06	protein_coding
Siglec1	-0.882094	0.000852995	protein_coding
Sik1	-0.620551	0.00408281	protein_coding
Ska1	1.40822	2.72658e-06	protein_coding
Ska3	1.14376	1.00004e-05	protein_coding
Slamf8	-0.750622	0.000101891	protein_coding
Slbp	0.637902	3.72193e-06	protein_coding
Slc16a1	0.613341	4.11658e-06	protein_coding
Slc16a10	0.879996	9.25446e-11	protein_coding
Slc16a11	1.59649	0.00109558	protein_coding
Slc16a2	-0.654478	0.00719692	protein_coding
Slc22a12	-1.25892	0.00504336	protein_coding
Slc22a4	0.912278	0.000391558	protein_coding
Slc25a21	1.58581	3.52206e-11	protein_coding
Slc25a37	0.831971	3.25908e-11	protein_coding
Slc25a38	0.644913	1.65548e-05	protein_coding
Slc28a2	-1.31414	3.93067e-13	protein_coding
Slc2a4	1.31817	6.81447e-05	protein_coding
Slc30a10	1.41747	5.22148e-05	protein_coding
Slc35g1	0.66367	0.00446731	protein_coding
Slc38a5	1.44308	2.16318e-09	protein_coding
Slc43a1	1.50166	6.01471e-17	protein_coding
Slc4a1	1.94896	1.59636e-16	protein_coding
Slc52a3	-1.06101	0.00995173	protein_coding
Slc6a19	-2.81136	2.31269e-15	protein_coding
Slc6a20a	0.826654	0.00127392	protein_coding
Slc6a4	0.952459	0.000328759	protein_coding
Slc6a9	1.40181	3.35173e-13	protein_coding
Slc7a2	-2.53286	6.8338e-43	protein_coding
Slc7a5	0.725122	5.74719e-08	protein_coding
Slco2a1	-0.694643	5.46813e-07	protein_coding
Slco5a1	-0.992184	1.15834e-05	protein_coding
Slfn14	1.71787	2.96776e-14	protein_coding
Slpi	-0.924541	1.26559e-06	protein_coding
Smc2	0.830646	5.41627e-08	protein_coding
Smco4	0.602999	0.00216634	protein_coding
Snhg11	1.22617	0.0037355	protein_coding
Snrnp25	0.604468	0.00192354	protein_coding
Sowaha	1.88351	2.63865e-10	protein_coding
Sox6	1.97368	3.3091e-11	protein_coding
Spag5	1.26516	6.63445e-11	protein_coding
Spc24	1.21783	6.76268e-08	protein_coding
Spc25	1.23131	6.52975e-10	protein_coding
Spdl1	0.876523	0.000214434	protein_coding
Specc1	0.743959	9.378e-06	protein_coding
Spg11	-0.669779	1.06771e-05	protein_coding
Sphk1	1.10151	4.18426e-08	protein_coding
Spink1	4.58608	0.000462516	protein_coding
Spint1	-2.72313	5.41034e-12	protein_coding
Spire1	0.972336	3.38443e-11	protein_coding
Spock3	-1.18374	0.00216634	protein_coding
Sppl2b	0.607542	0.000146581	protein_coding
Spta1	2.48568	1.16293e-35	protein_coding
Sptb	1.99014	1.73254e-23	protein_coding
Sptbn5	-1.32485	6.67617e-06	protein_coding
Srl	-0.922255	0.00149306	protein_coding
Ssx2ip	0.996728	2.19871e-07	protein_coding
St3gal5	0.856024	9.79907e-08	protein_coding
St6galnac1	7.77131	1.06082e-102	protein_coding
St6galnac2	1.77461	8.49702e-37	protein_coding
St6galnac2	1.58863	9.85488e-20	protein_coding
St6galnac3	-2.10941	3.42647e-14	protein_coding
Star	-0.993288	6.85022e-07	protein_coding
Stard10	0.678696	0.000214434	protein_coding
Steap3	1.3792	5.01922e-12	protein_coding
Stil	1.24625	1.59829e-08	protein_coding
Stmn1	1.37808	8.28986e-05	protein_coding
Strc	-7.63431	3.11227e-16	protein_coding
Stx2	0.70551	6.62579e-06	protein_coding
Sult4a1	2.68717	2.36694e-09	protein_coding
Sult6b1	-2.06835	8.71581e-07	protein_coding
Svip	0.715646	0.00525696	protein_coding
Sycn	11.6921	2.76735e-06	protein_coding
Sycp1	2.12431	2.94898e-10	protein_coding
Syngr1	0.936044	0.00404772	protein_coding
Synpo2	-0.661476	1.28729e-05	protein_coding
Tac2	2.00544	3.02614e-06	protein_coding
Tacc3	0.814952	7.71113e-07	protein_coding
Tal1	1.93045	1.2904e-30	protein_coding
Tarsl2	0.651359	0.000920808	protein_coding
Tcf19	1.05951	2.09468e-07	protein_coding
Tcp11l1	0.720123	0.00404772	protein_coding
Tedc1	0.645444	0.00127809	protein_coding
Tek	-0.599527	0.00137593	protein_coding
Tenm3	-1.10106	0.000852088	protein_coding
Tfdp1	0.730611	3.09051e-07	protein_coding
Tfdp2	0.652019	2.94966e-05	protein_coding
Tff2	11.441	1.93843e-06	protein_coding
Tfpi	-0.592934	2.87334e-05	protein_coding
Tfr2	1.03258	0.000631276	protein_coding
Tfrc	1.16062	2.40171e-15	protein_coding
Tgfbr3l	-1.09814	0.000158726	protein_coding
Tgtp1	0.742479	0.00087911	protein_coding
Thbs1	0.860647	7.03962e-06	protein_coding
Thsd7a	-0.814845	0.00614848	protein_coding
Ticrr	1.01812	2.93411e-05	protein_coding
Tigit	1.19239	2.89699e-05	protein_coding
Timd4	-0.822924	2.93694e-07	protein_coding
Tipin	0.784728	1.38296e-06	protein_coding
Tk1	0.703552	1.69671e-05	protein_coding
Tlr11	-0.616747	0.000317501	protein_coding
Tmc7	-1.27236	0.000647135	protein_coding
Tmcc2	1.41392	2.06372e-12	protein_coding
Tmed6	2.20863	0.000410185	protein_coding
Tmem107	0.961099	0.000817194	protein_coding
Tmem120b	0.831112	0.000178097	protein_coding
Tmem121	1.82149	0.00101838	protein_coding
Tmem132c	-1.06177	0.00106453	protein_coding
Tmem200a	-1.2154	0.000596528	protein_coding
Tmem221	-1.99953	4.7579e-14	protein_coding
Tmem267	-0.953415	0.00454284	protein_coding
Tmem38a	-0.835531	0.00328557	protein_coding
Tmem40	0.956484	0.00246075	protein_coding
Tmem44	-0.803609	0.00666334	protein_coding
Tmem56	1.49943	1.99804e-09	protein_coding
Tmod1	0.878032	6.11745e-08	protein_coding
Tnfsf8	0.609451	0.00219215	protein_coding
Tnfsf9	0.953978	0.00663058	protein_coding
Tnk1	1.15434	0.00145518	protein_coding
Tnnt3	-1.15984	0.000454029	protein_coding
Tns2	-0.613454	3.24608e-05	protein_coding
Tom1l1	0.732058	9.27205e-05	protein_coding
Top2a	1.14936	4.30554e-10	protein_coding
Tpx2	1.21848	3.01002e-12	protein_coding
Traip	1.07576	1.1593e-06	protein_coding
Trat1	0.763027	8.39694e-06	protein_coding
Treml1	0.829463	0.00634573	protein_coding
Trim10	1.7763	1.54718e-11	protein_coding
Trim12a	-10.9677	0	protein_coding
Trim16	-1.05096	0.00235592	protein_coding
Trim30b	-2.01917	7.51828e-36	protein_coding
Trim30d	-4.43931	3.13122e-97	protein_coding
Trim34a	-3.37166	6.62525e-110	protein_coding
Trim34b	3.03073	8.4547e-38	protein_coding
Trim5	-6.07373	4.18604e-243	protein_coding
Trim58	1.54808	2.54068e-06	protein_coding
Trim6	-1.33579	7.25444e-05	protein_coding
Trim68	0.701937	2.14015e-05	protein_coding
Trip13	0.795525	0.0011797	protein_coding
Troap	0.950995	0.00102699	protein_coding
Trpc3	-3.03089	1.77118e-15	protein_coding
Trpc6	-2.22895	1.41425e-10	protein_coding
Try4	11.7774	9.72284e-07	protein_coding
Try5	10.91	4.19643e-06	protein_coding
Tsku	-0.923139	1.14463e-05	protein_coding
Tspan17	-0.604096	0.00522269	protein_coding
Tspan33	1.30414	3.69074e-14	protein_coding
Tspan8	1.77194	1.0015e-09	protein_coding
Tspo2	1.50408	7.86491e-06	protein_coding
Tspoap1	-0.897211	1.95021e-06	protein_coding
Ttbk2	0.670136	0.000476153	protein_coding
Ttk	1.45512	8.04703e-12	protein_coding
Ttll12	0.674444	0.000134081	protein_coding
Tuba1b	0.600178	0.000231672	protein_coding
Tuba1c	0.643145	1.31744e-05	protein_coding
Tuba4a	0.647604	3.07014e-06	protein_coding
Tubb1	1.12814	2.47749e-09	protein_coding
Tubb4b	0.722588	4.52198e-07	protein_coding
Tyms	1.22979	7.64972e-12	protein_coding
Ubac1	1.03596	2.54119e-11	protein_coding
Ube2c	1.31465	8.49645e-13	protein_coding
Ube2t	0.735801	0.00924441	protein_coding
Ubiad1	0.764912	2.76735e-06	protein_coding
Uggt2	-1.02243	0.000352082	protein_coding
Uhrf1	1.14381	7.16781e-12	protein_coding
Unc5a	-4.53729	3.0978e-50	protein_coding
Urod	0.891857	7.07017e-09	protein_coding
Uros	1.10103	9.09636e-13	protein_coding
Vangl1	1.01807	3.98841e-09	protein_coding
Vangl2	-0.748881	0.000142008	protein_coding
Vcan	-1.19158	0.00103807	protein_coding
Vmn2r97	-1.57041	3.58097e-13	protein_coding
Vsig4	-1.83808	6.35388e-05	protein_coding
Wdfy1	-0.646166	0.0023189	protein_coding
Wdhd1	0.801611	4.19136e-06	protein_coding
Wdr34	0.749877	0.00555797	protein_coding
Wfdc21	-0.965803	0.00570764	protein_coding
Wls	1.6824	3.03516e-38	protein_coding
Xbp1	0.828749	9.29581e-10	protein_coding
Xcr1	-0.726721	0.00013303	protein_coding
Xk	0.722816	0.000174449	protein_coding
Xkrx	-0.743413	4.99643e-06	protein_coding
Xpo7	0.776575	3.26211e-09	protein_coding
Xxylt1	-0.610485	0.000120936	protein_coding
Xylt1	-0.619719	2.0404e-05	protein_coding
Ypel4	1.90083	4.99441e-20	protein_coding
Zbtb7c	-1.02097	0.000825946	protein_coding
Zdhhc2	0.739546	1.98709e-05	protein_coding
Zfp273	-0.667022	0.00879357	protein_coding
Zfp429	-4.30944	1.03106e-80	protein_coding
Zfp456	-0.797612	0.000235361	protein_coding
Zfp534	5.46577	1.4095e-18	protein_coding
Zfp831	-0.585906	3.77883e-05	protein_coding
Zfp868	1.58029	1.60078e-30	protein_coding
Zfp874a	-0.82518	4.93282e-06	protein_coding
Zfp950	-0.624588	0.00020588	protein_coding
Zfp983	0.646151	0.00120271	protein_coding
Zfp984	-0.994756	6.2103e-06	protein_coding
Zfp985	3.70239	9.2761e-19	protein_coding
Zfp990	8.99908	7.86707e-85	protein_coding
Zfp991	-1.71864	1.14676e-05	protein_coding
Zfpm1	0.7492	4.28617e-05	protein_coding
Zg16	6.60396	1.73173e-07	protein_coding
Zwilch	0.986843	2.18138e-06	protein_coding
Gm3608	1.29335	4.85284e-19	pseudogene
Gm24846	-8.93289	1.46273e-51	snRNA
4930556H04Rik	-1.05957	0.000347002	TEC
A730089K16Rik	1.46265	3.36026e-09	TEC
Gm10524	1.439	7.86411e-05	TEC
Gm10676	0.753857	0.00861837	TEC
Gm18310	0.772799	0.00310828	TEC
Gm37010	1.68242	0.000899254	TEC
Gm37145	-2.14508	1.74865e-09	TEC
Gm37192	-1.6849	4.47244e-06	TEC
Gm37261	-6.96076	1.2145e-36	TEC
Gm37527	2.1141	3.29971e-09	TEC
Gm43162	1.67423	2.66475e-06	TEC
Gm44164	-1.24752	0.000121461	TEC
Gm44550	1.3683	0.00649796	TEC
Gm44985	1.27727	1.7419e-05	TEC
Gm45104	2.69946	2.70548e-07	TEC
Gm45540	-1.21935	0.00156643	TEC
Gm45694	-1.96192	4.38992e-09	TEC
Gm47196	-6.07818	1.6196e-29	TEC
Gm48358	-2.91332	0.000119561	TEC
Gm48562	1.53242	0.000117139	TEC
Gm48840	1.44611	8.95822e-05	TEC
Trbv26	-1.2113	0.000265051	TR_V_gene
Gm12504	-1.43094	0.0001233	transcribed_processed_pseudogene
Gm13857	-1.08418	0.000902283	transcribed_processed_pseudogene
Gm30531	0.958842	0.00110367	transcribed_processed_pseudogene
Gm7240	-7.06138	1.76946e-32	transcribed_processed_pseudogene
Rps2-ps10	-10.2386	2.54548e-47	transcribed_processed_pseudogene
Rps4l	-0.901984	0.00122975	transcribed_processed_pseudogene
4930451G09Rik	-1.37285	1.48083e-06	transcribed_unitary_pseudogene
1810014B01Rik	0.688798	8.33807e-06	transcribed_unprocessed_pseudogene
2610005L07Rik	0.959157	0.00793718	transcribed_unprocessed_pseudogene
AL592187.6	2.01533	0.00242754	transcribed_unprocessed_pseudogene
C920006O11Rik	-2.69603	5.10752e-14	transcribed_unprocessed_pseudogene
C920009B18Rik	-0.621719	0.0070943	transcribed_unprocessed_pseudogene
Gm13230	3.28295	6.53121e-10	transcribed_unprocessed_pseudogene
Gm6939	-2.04194	1.41713e-09	transcribed_unprocessed_pseudogene
Nlrp1c-ps	-2.33569	0.00467439	transcribed_unprocessed_pseudogene
Nxpe1-ps	-1.07832	8.69478e-06	transcribed_unprocessed_pseudogene
Tmem181b-ps	1.17092	5.32531e-08	transcribed_unprocessed_pseudogene
9130208D14Rik	4.94249	1.97839e-67	unprocessed_pseudogene
Amy2b	15.2626	5.48194e-11	unprocessed_pseudogene
Gm11735	11.3469	6.10934e-68	unprocessed_pseudogene
Gm15854	-2.6581	0.00513759	unprocessed_pseudogene
Gm15931	-2.70099	2.50908e-16	unprocessed_pseudogene
Gm18562	-10.2514	9.25131e-07	unprocessed_pseudogene
Gm1966	-4.96903	5.83935e-143	unprocessed_pseudogene
Gm28438	6.43605	6.96725e-43	unprocessed_pseudogene
Gm4759	1.4982	9.12092e-22	unprocessed_pseudogene
Gm7582	1.37996	0.00128817	unprocessed_pseudogene
Ifi203-ps	2.21891	2.47199e-20	unprocessed_pseudogene
Naip3	-2.59688	2.39866e-07	unprocessed_pseudogene
Tmem181c-ps	-9.18121	2.3064e-81	unprocessed_pseudogene
Znf41-ps	-2.3658	4.0901e-06	unprocessed_pseudogene

## Sheet: Testis
	log2FC	FDR	Gene Type
1700104B16Rik	-6.11204	6.37865e-170	lncRNA
1700084F23Rik	-6.35783	5.58024e-134	lncRNA
1700030L22Rik	-9.91549	1.17139e-116	lncRNA
4921513I08Rik	2.94492	5.58149e-86	lncRNA
Gm26809	-5.05599	1.48673e-76	lncRNA
1700031P21Rik	-3.18858	2.20152e-75	lncRNA
Gm48168	7.16592	1.53316e-64	lncRNA
Gm26806	-6.50945	1.02643e-59	lncRNA
Gm45587	10.9065	7.63721e-58	lncRNA
1700024I08Rik	4.21558	1.72073e-47	lncRNA
4930555B11Rik	-10.6167	1.76257e-47	lncRNA
1700063D05Rik	-6.31635	2.00458e-47	lncRNA
Gm45646	10.2396	2.37882e-45	lncRNA
4933413L06Rik	-5.31305	1.30544e-42	lncRNA
BB557941	-6.51317	3.59014e-42	lncRNA
Gm44166	9.933	1.302e-41	lncRNA
Gm44827	4.87472	1.74643e-40	lncRNA
Gm45868	-10.21	1.18289e-39	lncRNA
Gm45676	3.7866	1.8806e-35	lncRNA
BC018473	6.96938	7.27445e-34	lncRNA
Gm35453	3.50839	3.59984e-33	lncRNA
Gm44570	-3.9944	3.63239e-33	lncRNA
Gm36831	-9.76024	3.66925e-31	lncRNA
Gm3772	-5.85879	5.01017e-31	lncRNA
Gm20186	-5.00281	8.21667e-31	lncRNA
4933430N04Rik	-3.88878	1.30011e-29	lncRNA
Gm35135	4.50257	8.14809e-29	lncRNA
4930448A20Rik	-7.41019	2.47746e-28	lncRNA
Gm26754	4.96319	6.36729e-28	lncRNA
AC130713.1	2.52424	3.22959e-27	lncRNA
AC061963.1	-6.62858	1.43496e-26	lncRNA
1700066B17Rik	-4.53926	4.99476e-26	lncRNA
AC135083.1	-5.21032	9.81881e-26	lncRNA
Platr16	4.45233	1.05148e-24	lncRNA
Gm36684	-9.15372	6.11775e-24	lncRNA
Gm13165	3.45727	7.1553e-23	lncRNA
Gm47077	-4.48527	1.26932e-22	lncRNA
4930533N22Rik	-5.88095	2.35626e-22	lncRNA
Gm17227	2.63867	5.24312e-21	lncRNA
Gm35021	2.85979	3.09313e-20	lncRNA
Gm6410	-3.49259	2.79395e-19	lncRNA
Gm32050	3.28628	2.45515e-18	lncRNA
Gm11682	2.70685	3.24205e-17	lncRNA
Gm16347	1.33415	8.44163e-17	lncRNA
1700096J18Rik	-1.90777	7.66828e-16	lncRNA
AC163667.1	2.97425	1.38493e-15	lncRNA
Gm15743	1.97282	2.82814e-15	lncRNA
1700080G11Rik	2.04994	1.03146e-14	lncRNA
Gm35818	-2.55486	1.50768e-14	lncRNA
Gm44867	-2.99446	2.80323e-13	lncRNA
4933406J10Rik	-2.53756	4.49755e-13	lncRNA
1700023H06Rik	1.24255	8.7937e-13	lncRNA
Gm35801	-2.82841	1.3847e-12	lncRNA
Gm45848	-2.63796	1.7568e-12	lncRNA
2010203P06Rik	-2.48996	4.14273e-12	lncRNA
4930470O06Rik	1.69032	5.93052e-12	lncRNA
Gm37041	-3.97728	8.01777e-12	lncRNA
1700015I17Rik	-2.74635	1.08781e-11	lncRNA
Gm15489	1.96099	1.46912e-11	lncRNA
Gm45554	-3.01711	3.1814e-11	lncRNA
4930547E14Rik	-1.41384	1.28772e-10	lncRNA
Gm17215	2.14942	2.48543e-10	lncRNA
Gm46124	2.40251	3.25402e-10	lncRNA
Mir9-3hg	1.11267	7.78951e-10	lncRNA
1700029M03Rik	1.29088	1.1393e-09	lncRNA
4933438K21Rik	1.52832	1.24934e-09	lncRNA
C030014I23Rik	0.947698	1.49315e-09	lncRNA
Gm14268	2.30361	1.70789e-09	lncRNA
Gm29053	1.85291	2.99442e-09	lncRNA
Gm31182	1.60628	3.2774e-09	lncRNA
Gm35618	1.81377	4.17852e-09	lncRNA
4930547H16Rik	-1.06084	5.24813e-09	lncRNA
Gm19757	9.63213	6.97604e-09	lncRNA
AC113031.5	1.1102	9.8638e-09	lncRNA
Gm36569	2.29324	1.1167e-08	lncRNA
AI838599	-3.02586	1.44344e-08	lncRNA
Gm48780	2.77727	2.73009e-08	lncRNA
4930549C15Rik	2.11887	3.27938e-08	lncRNA
Gm34853	2.35304	3.49562e-08	lncRNA
4933438B17Rik	1.46853	4.16475e-08	lncRNA
E230029C05Rik	-1.38172	4.38806e-08	lncRNA
Gm44924	-2.70745	5.21577e-08	lncRNA
Gm40983	1.92352	6.62856e-08	lncRNA
Gm26791	-2.27238	1.17262e-07	lncRNA
4930562D21Rik	0.977841	1.25498e-07	lncRNA
1700034B16Rik	2.57383	1.91357e-07	lncRNA
Gm44649	0.941903	2.36829e-07	lncRNA
4931431B13Rik	-1.05708	2.44047e-07	lncRNA
Gm11419	1.10333	2.81173e-07	lncRNA
D16Ertd519e	2.2167	3.01493e-07	lncRNA
1700015C15Rik	-1.62469	3.40645e-07	lncRNA
Gm33586	1.50012	3.95717e-07	lncRNA
Gm13976	1.71836	4.04218e-07	lncRNA
Gm33968	-1.6174	4.52406e-07	lncRNA
Pvt1	0.980815	4.83532e-07	lncRNA
Gm47141	1.9214	5.54895e-07	lncRNA
Gm38590	1.61146	7.98016e-07	lncRNA
Gm26917	-1.04621	1.29971e-06	lncRNA
Gm39912	0.967172	2.19864e-06	lncRNA
3110070M22Rik	-0.670995	3.85493e-06	lncRNA
Gm44006	0.822203	5.2814e-06	lncRNA
Gm45349	1.63864	5.89072e-06	lncRNA
4833422M21Rik	1.80862	6.11215e-06	lncRNA
AC161172.2	1.29072	6.24369e-06	lncRNA
E430024P14Rik	-1.57276	6.62867e-06	lncRNA
Gm48867	1.84277	7.12244e-06	lncRNA
Gm32235	-2.14673	7.67719e-06	lncRNA
4930556I23Rik	1.12937	7.83005e-06	lncRNA
4930528P14Rik	1.15683	9.11741e-06	lncRNA
AC155941.1	1.23426	1.44294e-05	lncRNA
Gm14089	1.55472	1.55511e-05	lncRNA
Gm26715	-5.16695	2.12484e-05	lncRNA
Gm28959	-1.44193	2.25682e-05	lncRNA
2900052N01Rik	1.6125	2.82747e-05	lncRNA
Gm31522	1.03914	2.92146e-05	lncRNA
Gm11457	0.760155	3.04325e-05	lncRNA
Gm39327	1.39971	3.15135e-05	lncRNA
Gm26654	1.29049	3.15135e-05	lncRNA
Gm38132	0.854389	3.20203e-05	lncRNA
1700047L14Rik	1.22107	3.4171e-05	lncRNA
4930580E04Rik	1.39671	3.4171e-05	lncRNA
Gm35309	1.28415	3.55023e-05	lncRNA
4930435C17Rik	0.955801	3.62197e-05	lncRNA
Gm36937	-1.22099	4.46582e-05	lncRNA
Gm46440	1.3084	5.19225e-05	lncRNA
Gm12108	1.14099	5.78358e-05	lncRNA
4921528I07Rik	0.615971	5.80932e-05	lncRNA
2900097C17Rik	-0.71622	5.86197e-05	lncRNA
Gm44992	0.892099	6.25849e-05	lncRNA
Gm16212	3.48504	6.84533e-05	lncRNA
1700030N03Rik	-0.720182	8.24534e-05	lncRNA
0610039K10Rik	-0.964721	9.28975e-05	lncRNA
4933412O06Rik	-1.10618	0.000106791	lncRNA
1700025F24Rik	-0.746228	0.000107662	lncRNA
Gm47381	0.91261	0.00012246	lncRNA
Gm13999	-0.782945	0.000131166	lncRNA
3300002A11Rik	1.67591	0.000169946	lncRNA
Gm17315	-0.723982	0.000172163	lncRNA
Gm31219	0.724087	0.000176109	lncRNA
Gm16252	-1.74354	0.000210798	lncRNA
Anxa13	1.4988	0.000230551	lncRNA
Pard3bos1	1.21633	0.0002348	lncRNA
4930579C12Rik	0.957332	0.000244921	lncRNA
Spata5l1	-1.54127	0.000256927	lncRNA
Gm11175	-0.938118	0.000261194	lncRNA
4930546K05Rik	-1.5189	0.000268034	lncRNA
Gm36756	1.3974	0.000274054	lncRNA
Gm16231	1.20426	0.000293073	lncRNA
Gm5535	1.53492	0.0003466	lncRNA
4930500F10Rik	-1.09852	0.000350694	lncRNA
Gm10634	0.724968	0.000355798	lncRNA
1700119I11Rik	2.79534	0.00036332	lncRNA
Gm44515	1.42581	0.000427598	lncRNA
4930473D10Rik	0.984732	0.000452781	lncRNA
1700044C05Rik	1.35095	0.000482179	lncRNA
Gm26662	1.22478	0.000515699	lncRNA
Gm31135	-1.68782	0.000577252	lncRNA
Gm2396	2.04593	0.00063323	lncRNA
4931403G20Rik	-0.585206	0.000644355	lncRNA
1700003P14Rik	1.51692	0.000667975	lncRNA
Gm17746	1.24219	0.000729059	lncRNA
5330411J11Rik	1.39353	0.000793719	lncRNA
CT030238.2	1.1902	0.00083616	lncRNA
Gm4665	1.10237	0.00108287	lncRNA
Gm48265	-0.632227	0.00108959	lncRNA
Gm35239	1.38264	0.00112147	lncRNA
Gm42557	1.42811	0.00112658	lncRNA
1700062C10Rik	1.42359	0.0011359	lncRNA
AC122341.1	0.671337	0.00138349	lncRNA
Gm31545	1.5252	0.00148212	lncRNA
4930444M15Rik	0.721339	0.00150001	lncRNA
Gm17233	-1.22969	0.00151701	lncRNA
Gm47645	-7.09557	0.00160586	lncRNA
Gm34096	-2.97005	0.00163165	lncRNA
1700128A07Rik	-0.716858	0.001687	lncRNA
Gm13201	-0.93447	0.00170285	lncRNA
4930555F03Rik	-0.681303	0.00175092	lncRNA
Gm36862	0.861526	0.00175675	lncRNA
A930024N18Rik	1.1508	0.00179052	lncRNA
Gm13716	1.27355	0.00182159	lncRNA
AC102334.1	0.694228	0.00195523	lncRNA
4933413C19Rik	0.935986	0.00219081	lncRNA
1700030F04Rik	0.615947	0.00221971	lncRNA
Gm29508	0.630093	0.00223456	lncRNA
Gm39139	1.22776	0.00232287	lncRNA
1700029N11Rik	-3.41274	0.0023423	lncRNA
AW046200	-1.15882	0.00249783	lncRNA
Gm30928	0.748425	0.00261072	lncRNA
1700021J08Rik	-1.01318	0.00272277	lncRNA
Kank4os	1.06968	0.00280031	lncRNA
Gm30954	0.756893	0.00294924	lncRNA
4933433G15Rik	-2.19771	0.00324213	lncRNA
9430065F17Rik	-1.39547	0.00329854	lncRNA
Gm31752	-1.21375	0.00344074	lncRNA
4930594M17Rik	1.16922	0.0034708	lncRNA
4930461G14Rik	-2.76359	0.00365069	lncRNA
AC122878.1	1.05156	0.0037604	lncRNA
Gm34809	0.858211	0.00381748	lncRNA
4932413F04Rik	-0.92496	0.00421035	lncRNA
Ccdc42os	-1.5159	0.00422072	lncRNA
Gm45502	1.21353	0.0043925	lncRNA
4930471G24Rik	1.24228	0.00444324	lncRNA
2610035D17Rik	-1.01284	0.00456588	lncRNA
1700030L20Rik	0.589138	0.00474298	lncRNA
Gm32772	-1.54958	0.00490191	lncRNA
AW121686	1.0819	0.00503575	lncRNA
1700057H21Rik	0.963684	0.00504044	lncRNA
Gm29019	1.04762	0.00535757	lncRNA
AC120787.5	-1.14355	0.00538114	lncRNA
Gm13793	0.831788	0.00562586	lncRNA
Gm13713	1.23843	0.0059859	lncRNA
Gm20559	-1.03402	0.00603782	lncRNA
Gm49719	-0.971466	0.00613981	lncRNA
4930415C11Rik	0.849453	0.00636012	lncRNA
1700112K13Rik	-0.967633	0.00651504	lncRNA
Gm36584	0.725789	0.00687709	lncRNA
Gm45321	0.61693	0.0069064	lncRNA
AC136019.1	1.1329	0.0071576	lncRNA
4930579J19Rik	0.891336	0.00732102	lncRNA
4930571N24Rik	0.592106	0.00748373	lncRNA
Gm31747	1.13439	0.00758167	lncRNA
Gm29243	1.15756	0.00773063	lncRNA
AC140368.1	-1.90618	0.00778411	lncRNA
1700026F02Rik	0.733006	0.00816375	lncRNA
Gm16277	-0.979176	0.00818129	lncRNA
Gm19557	1.02324	0.00823611	lncRNA
Gm19990	0.762931	0.00841029	lncRNA
4933427I22Rik	1.96847	0.00847755	lncRNA
4930465M20Rik	0.696232	0.00849416	lncRNA
AC153364.1	-1.20781	0.00849559	lncRNA
AC108416.2	1.22293	0.00865837	lncRNA
Kcnab3os	-0.605762	0.00897077	lncRNA
Gm47948	0.883936	0.00911823	lncRNA
2010007H06Rik	-0.911313	0.00941644	lncRNA
4933416E03Rik	-1.1343	0.00959957	lncRNA
4930473H19Rik	0.612199	0.00965366	lncRNA
Gm39164	-1.06121	0.00976078	lncRNA
1700028P15Rik	-0.767901	0.00978947	lncRNA
Gm20597	1.24443	0.00999681	lncRNA
Gm47314	-1.62185	0.00108287	miRNA
Gm44335	-1.45071	0.00322322	miRNA
Gm22953	-1.5656	0.00860743	miRNA
Rps13-ps2	-13.1788	1.12876e-174	processed_pseudogene
Rps13-ps1	8.50478	2.93681e-171	processed_pseudogene
Gm6969	6.24336	4.98537e-88	processed_pseudogene
Gm6334	8.22606	2.84316e-57	processed_pseudogene
Rps15a-ps8	10.1895	4.41977e-38	processed_pseudogene
Gm10709	-6.94367	1.61888e-27	processed_pseudogene
Gm8730	3.50928	6.96094e-26	processed_pseudogene
Gm6677	3.49989	6.32207e-22	processed_pseudogene
Ppp1r2-ps1	-3.23718	4.26225e-19	processed_pseudogene
Gm5425	-6.64682	4.85444e-18	processed_pseudogene
Fam220-ps	4.47921	1.06406e-16	processed_pseudogene
Gm4366	-1.40858	1.82159e-12	processed_pseudogene
Gm8276	2.00155	8.79767e-12	processed_pseudogene
Gm10167	2.57228	2.66366e-11	processed_pseudogene
Hist1h2al	3.3446	4.54469e-11	processed_pseudogene
Gm13570	1.09831	5.19363e-06	processed_pseudogene
Gm5846	3.99165	6.43544e-06	processed_pseudogene
Gm7332	-5.01706	1.54069e-05	processed_pseudogene
Rps15a-ps6	2.14716	1.7021e-05	processed_pseudogene
Gm6548	-1.29093	3.18013e-05	processed_pseudogene
Gm7329	6.93918	3.30258e-05	processed_pseudogene
Gm4864	-3.20952	0.000252503	processed_pseudogene
Gm5514	-5.87242	0.000256941	processed_pseudogene
Gm7031	1.06491	0.000260449	processed_pseudogene
Gm6142	4.51154	0.000283736	processed_pseudogene
Gm9826	-1.84364	0.000955639	processed_pseudogene
Gm6104	-1.67933	0.000988713	processed_pseudogene
Gm5815	1.58136	0.00104544	processed_pseudogene
Gm43058	1.46277	0.00122548	processed_pseudogene
Gm7993	0.923481	0.00194527	processed_pseudogene
Gm39197	-1.019	0.00196419	processed_pseudogene
Gm45315	-2.60513	0.00212121	processed_pseudogene
Gm11868	2.07008	0.00260898	processed_pseudogene
Gm17709	1.50766	0.00261894	processed_pseudogene
Gm12856	1.57913	0.00279662	processed_pseudogene
Rpl21-ps8	3.22356	0.00318068	processed_pseudogene
Gm7868	-3.16122	0.00352236	processed_pseudogene
H2afy3	0.626001	0.00353851	processed_pseudogene
Rps19-ps6	-3.92081	0.00393083	processed_pseudogene
Gm6863	2.27631	0.00425933	processed_pseudogene
Gm11927	0.750252	0.00478612	processed_pseudogene
Gm12844	2.94338	0.00874092	processed_pseudogene
Ptchd3	2.19767	1.87581e-232	protein_coding
Kpna2	-4.38357	2.04124e-198	protein_coding
Zfp990	5.97836	6.42035e-91	protein_coding
Gm9008	11.6191	1.88169e-80	protein_coding
Abca6	3.10159	7.91115e-79	protein_coding
Gm14226	-9.8713	1.11234e-73	protein_coding
Map2k7	-1.93508	1.61503e-70	protein_coding
Rpl29	-5.45242	5.85732e-69	protein_coding
Actn2	2.8543	1.03573e-61	protein_coding
Csmd1	2.60849	1.64145e-49	protein_coding
Olfr16	10.2501	8.13646e-45	protein_coding
Trim12a	-10.0193	3.88021e-38	protein_coding
Cryaa	-6.29143	7.86088e-38	protein_coding
Apoc2	-5.41104	1.29888e-37	protein_coding
Kcnj9	-1.33083	2.94662e-36	protein_coding
Map2k7	-1.18396	9.04761e-36	protein_coding
Arhgap30	-2.42522	1.51093e-35	protein_coding
Gm44805	-5.25452	2.72063e-35	protein_coding
Olfr715	-9.85071	4.11612e-34	protein_coding
Capza1	-1.45729	1.23717e-33	protein_coding
Bpifa6	-7.89922	2.62988e-31	protein_coding
Car9	4.38898	1.43317e-30	protein_coding
Itgad	-1.91264	1.69478e-28	protein_coding
Hapln1	4.46894	2.00677e-28	protein_coding
Fam81b	0.877225	3.3822e-28	protein_coding
Agr3	-6.16531	3.6269e-28	protein_coding
Nap1l1	0.885602	5.11521e-28	protein_coding
Ttc22	5.28388	1.63102e-27	protein_coding
Efl1	1.09557	9.45183e-27	protein_coding
Cyp2f2	3.30678	1.24007e-25	protein_coding
Lnpk	0.875136	2.80769e-25	protein_coding
Tmem267	-1.00241	7.88377e-25	protein_coding
Fam221b	0.653584	3.11443e-24	protein_coding
Gm17359	-2.10721	5.32856e-24	protein_coding
Nnmt	-5.05442	1.42179e-23	protein_coding
Arg2	3.36689	5.40622e-23	protein_coding
Rusc2	-1.38932	5.52841e-23	protein_coding
Gfap	3.25215	9.22129e-23	protein_coding
Habp4	0.641159	3.10455e-22	protein_coding
Poglut1	1.60948	7.03887e-22	protein_coding
Rpl10l	-0.802513	4.18338e-21	protein_coding
Gm3417	1.37279	1.19765e-20	protein_coding
Insl3	-1.15414	1.45874e-20	protein_coding
Unc45a	-1.56253	3.18589e-20	protein_coding
Nalcn	1.92888	5.81831e-20	protein_coding
Fras1	-2.46999	6.14681e-20	protein_coding
Jak3	-1.10465	8.40103e-20	protein_coding
Atp9a	0.87741	1.10133e-19	protein_coding
Gm3045	1.20746	1.29899e-19	protein_coding
Ror2	-2.65333	1.08937e-18	protein_coding
Heatr5a	0.970321	1.39804e-18	protein_coding
Dnajc2	-0.654287	2.70278e-18	protein_coding
Ahcy	-3.41909	4.67053e-18	protein_coding
Bdh1	2.0244	6.95017e-18	protein_coding
Dchs1	-1.38524	8.99675e-18	protein_coding
Zfp457	3.20957	1.45534e-17	protein_coding
Ptprt	-3.07253	2.05157e-17	protein_coding
Tph2	3.13405	2.28392e-17	protein_coding
4833420G17Rik	-1.22251	2.28987e-17	protein_coding
Myo7a	-0.737644	2.52104e-17	protein_coding
Nrg1	3.86131	2.81802e-17	protein_coding
Ddias	0.630174	4.69621e-17	protein_coding
Mfge8	-1.16502	5.02254e-17	protein_coding
Spata9	0.714046	8.33972e-17	protein_coding
Slc10a2	-3.08578	1.03712e-16	protein_coding
Iqgap1	0.590886	1.37815e-16	protein_coding
BC030867	1.15587	1.41159e-16	protein_coding
Lrrc25	-3.7171	1.39373e-15	protein_coding
Nfkbiz	-2.42944	8.51136e-15	protein_coding
Hsd3b6	-1.16291	1.53977e-14	protein_coding
Trim30d	-3.91892	1.61632e-14	protein_coding
Ldlrad4	2.17393	1.85508e-14	protein_coding
Dixdc1	0.842026	3.99986e-14	protein_coding
Grtp1	-0.655606	4.21956e-14	protein_coding
4932414N04Rik	0.663995	5.776e-14	protein_coding
4921530L21Rik	0.693854	8.80334e-14	protein_coding
Haus1	0.646132	1.16434e-13	protein_coding
Lrmda	-4.0614	1.28556e-13	protein_coding
P4ha3	2.9961	1.39051e-13	protein_coding
Cldn34d	-1.52192	1.49042e-13	protein_coding
Cd3d	1.70683	3.115e-13	protein_coding
Sptbn4	-1.24823	7.0602e-13	protein_coding
Kcng1	-1.41562	1.07911e-12	protein_coding
Sult4a1	1.8182	2.30303e-12	protein_coding
Slco3a1	-0.692959	6.05636e-12	protein_coding
Bco2	-2.56519	1.61582e-11	protein_coding
Pnmal1	-1.18975	2.54139e-11	protein_coding
Clec4g	1.45124	2.64926e-11	protein_coding
Kif21b	0.799696	3.6477e-11	protein_coding
Grm4	-2.57075	4.54469e-11	protein_coding
Rwdd4a	-0.764922	5.33164e-11	protein_coding
Nectin4	-1.38981	6.8172e-11	protein_coding
Cd2	2.16508	8.15501e-11	protein_coding
Sall3	1.69742	8.61595e-11	protein_coding
Rcbtb2	-0.981859	1.42372e-10	protein_coding
Gm12666	4.06067	1.61691e-10	protein_coding
Hddc3	0.989363	2.45228e-10	protein_coding
Sptbn5	1.29178	5.03866e-10	protein_coding
Vmn2r71	2.28494	6.7002e-10	protein_coding
Gm7697	-2.20807	6.9547e-10	protein_coding
Olfr112	1.24847	7.66427e-10	protein_coding
Tmed6	1.4424	1.08557e-09	protein_coding
Dtd2	-1.40327	1.08557e-09	protein_coding
Ifi202b	2.73612	1.32046e-09	protein_coding
Apoe	-0.81145	1.49594e-09	protein_coding
Zfp978	2.91303	1.62123e-09	protein_coding
Gdpd5	1.06507	1.75477e-09	protein_coding
Abca1	-1.07931	2.77493e-09	protein_coding
Fbxw27	1.03359	2.99442e-09	protein_coding
Ccl28	-1.52788	3.51176e-09	protein_coding
Dynlt1	1.29808	4.11776e-09	protein_coding
C2cd2l	-1.2569	4.16198e-09	protein_coding
Fnbp1l	0.659892	4.62244e-09	protein_coding
Spns1	-1.16665	4.95346e-09	protein_coding
Eif3j1	-1.48138	5.56282e-09	protein_coding
Akap6	1.27823	6.03688e-09	protein_coding
6430550D23Rik	0.940989	6.89732e-09	protein_coding
Eef1g	0.601704	7.59285e-09	protein_coding
Stn1	1.00989	8.52598e-09	protein_coding
Alg9	-0.795645	9.48232e-09	protein_coding
B3gnt3	-2.52426	1.02486e-08	protein_coding
Rpl3	-1.18152	1.1696e-08	protein_coding
Spon1	-1.22801	1.44344e-08	protein_coding
Fxyd2	-1.67137	1.7947e-08	protein_coding
Akr1cl	-0.634758	3.13456e-08	protein_coding
Sele	1.69004	3.24422e-08	protein_coding
Vmn2r69	2.07319	3.49562e-08	protein_coding
Abhd8	-0.624021	4.30885e-08	protein_coding
L3mbtl1	-1.81243	4.47109e-08	protein_coding
AI429214	-0.721776	4.83744e-08	protein_coding
Fam196b	1.27429	4.90276e-08	protein_coding
Pamr1	1.69645	5.59579e-08	protein_coding
Lpo	6.09116	6.28379e-08	protein_coding
Arsk	-1.27435	6.36199e-08	protein_coding
Mios	-0.840528	6.61102e-08	protein_coding
Cxcr5	1.28755	7.00538e-08	protein_coding
Cyb5r4	-0.912947	7.77795e-08	protein_coding
Vcam1	-0.83577	7.77795e-08	protein_coding
Spg20	-0.757887	9.50614e-08	protein_coding
1700025C18Rik	0.954607	1.06807e-07	protein_coding
Rapgef2	1.03617	1.19122e-07	protein_coding
Abhd14b	-1.03283	1.26885e-07	protein_coding
Xrcc4	0.64597	1.28525e-07	protein_coding
Olfml3	-1.54342	1.37671e-07	protein_coding
Klb	1.82031	1.4694e-07	protein_coding
Eml4	0.598485	1.68181e-07	protein_coding
Msx2	2.44684	1.88508e-07	protein_coding
Apoc1	-1.38797	2.03016e-07	protein_coding
Myrfl	1.98456	2.6196e-07	protein_coding
C130074G19Rik	0.912851	2.6881e-07	protein_coding
Csmd2	-1.40212	3.01493e-07	protein_coding
Clasrp	0.658763	3.03463e-07	protein_coding
Bloc1s6	0.927846	3.95717e-07	protein_coding
Svs5	-2.04262	4.04218e-07	protein_coding
Spc25	-0.864465	4.27189e-07	protein_coding
Tut1	0.606323	4.401e-07	protein_coding
Spo11	-0.617808	4.401e-07	protein_coding
Hmga1	-1.03672	4.5826e-07	protein_coding
Gm4846	-2.22239	5.40534e-07	protein_coding
Prlr	-1.0614	5.54895e-07	protein_coding
Il16	1.42489	5.94481e-07	protein_coding
Dnttip1	0.642193	6.04195e-07	protein_coding
Trim34a	-2.31698	6.17577e-07	protein_coding
Scn8a	0.946622	6.74328e-07	protein_coding
Tgfbi	-0.900672	8.47769e-07	protein_coding
Tex24	0.804124	8.71759e-07	protein_coding
Sdc2	0.896167	8.86306e-07	protein_coding
Apoa2	1.61056	1.09852e-06	protein_coding
Ifi214	2.30858	1.20537e-06	protein_coding
Rlbp1	1.85251	1.20537e-06	protein_coding
Rin2	-1.16188	1.23125e-06	protein_coding
Gm16432	0.614779	1.30166e-06	protein_coding
Phc2	-0.754618	1.32973e-06	protein_coding
Rnf165	-1.82101	1.36525e-06	protein_coding
Zfp940	1.52405	1.39557e-06	protein_coding
Zfp759	-0.804982	1.66974e-06	protein_coding
Hhipl2	-1.36837	1.76095e-06	protein_coding
Sgk2	1.6001	1.90921e-06	protein_coding
Lpar2	-1.00875	1.97005e-06	protein_coding
Plac8	0.97887	2.23376e-06	protein_coding
Ppp4r2	0.664419	2.25587e-06	protein_coding
Myo15b	1.20833	2.28754e-06	protein_coding
Klk1b24	-1.80457	2.35215e-06	protein_coding
Scand1	-0.978758	2.61832e-06	protein_coding
Fn3krp	-0.941969	2.82848e-06	protein_coding
Bfsp1	2.68997	2.88606e-06	protein_coding
Fah	1.19632	2.90876e-06	protein_coding
Arfgef3	0.766703	2.90876e-06	protein_coding
Nsa2	1.36869	2.96569e-06	protein_coding
Esd	-0.985204	2.96623e-06	protein_coding
BC049352	2.28578	3.01511e-06	protein_coding
Rps6ka1	0.693897	3.18798e-06	protein_coding
Art1	-1.37375	3.38316e-06	protein_coding
Mrto4	1.04966	3.56881e-06	protein_coding
Zfp618	1.08722	3.71582e-06	protein_coding
Slc45a3	-1.11162	4.61043e-06	protein_coding
Nxnl1	1.75991	4.81171e-06	protein_coding
Cyp21a1	1.86715	5.26785e-06	protein_coding
Hspa8	-1.01686	5.58226e-06	protein_coding
Hmgb2	-1.31592	5.60786e-06	protein_coding
Gins1	-0.996235	6.11677e-06	protein_coding
Gm14147	1.12736	6.63001e-06	protein_coding
Eif4a1	-0.725582	6.74995e-06	protein_coding
1700047I17Rik1	8.05812	7.50174e-06	protein_coding
Wfdc3	-0.716901	7.52592e-06	protein_coding
Gm6408	-2.56783	7.75918e-06	protein_coding
Olfr194	1.73915	7.87162e-06	protein_coding
Nnt	-0.612308	7.89462e-06	protein_coding
Mfap1b	-1.12777	8.00767e-06	protein_coding
Inha	-0.699604	8.17652e-06	protein_coding
Itgax	1.74766	8.17652e-06	protein_coding
Nnt	-0.61535	8.17854e-06	protein_coding
Cldn10	1.63623	8.19172e-06	protein_coding
Scn4a	1.5518	8.27409e-06	protein_coding
Ecm1	-1.11881	8.50418e-06	protein_coding
Cxcl14	1.9322	8.63951e-06	protein_coding
Glb1	-0.906011	8.89607e-06	protein_coding
Fbxw26	1.60836	1.05495e-05	protein_coding
Npr1	-0.597749	1.1556e-05	protein_coding
Kcnab1	1.39093	1.17399e-05	protein_coding
Defb14	1.55689	1.25958e-05	protein_coding
Cftr	0.703296	1.3625e-05	protein_coding
Npy6r	1.65157	1.38287e-05	protein_coding
Abca9	0.665566	1.38641e-05	protein_coding
Grb7	-1.84707	1.38641e-05	protein_coding
Rps8	0.645617	1.46765e-05	protein_coding
S100a13	1.39108	1.49353e-05	protein_coding
Zfp93	-1.70525	1.52531e-05	protein_coding
Nup43	0.715901	1.55511e-05	protein_coding
Terf1	-0.772027	1.56205e-05	protein_coding
Aldh3b3	1.45353	1.5984e-05	protein_coding
Pkdcc	-0.813147	1.76673e-05	protein_coding
Zfp455	-2.03595	1.95241e-05	protein_coding
Ccdc146	-0.677452	2.08819e-05	protein_coding
Osr2	-1.17058	2.14962e-05	protein_coding
Tmem181a	0.780647	2.16844e-05	protein_coding
Pex6	-0.681893	2.1702e-05	protein_coding
Col1a1	-0.802308	2.25313e-05	protein_coding
Rag1	1.43517	2.25682e-05	protein_coding
Map4k1	-0.746829	2.36312e-05	protein_coding
Nova2	0.862471	2.45254e-05	protein_coding
Gm5565	-2.58379	2.60456e-05	protein_coding
Npas3	-1.57725	2.69655e-05	protein_coding
Gm4871	-1.30661	2.93925e-05	protein_coding
Btbd35f24	1.37921	2.96807e-05	protein_coding
Grhl2	1.1501	2.98544e-05	protein_coding
1700001F09Rik	-1.56223	3.2592e-05	protein_coding
Tanc1	0.690501	3.4171e-05	protein_coding
Rsl1	-1.68601	3.56498e-05	protein_coding
1700122O11Rik	0.855184	4.43853e-05	protein_coding
Dpp10	0.773507	4.55962e-05	protein_coding
Sag	0.833285	4.59345e-05	protein_coding
Prkd3	-0.724207	4.89328e-05	protein_coding
Gm9495	-1.90475	5.13258e-05	protein_coding
Furin	-0.840982	5.49402e-05	protein_coding
Macrod1	0.87712	5.65786e-05	protein_coding
Padi4	-2.0368	5.73466e-05	protein_coding
Cd59b	0.832302	6.1122e-05	protein_coding
Gm20888	2.66984	6.25488e-05	protein_coding
Rab3c	-3.00609	6.53232e-05	protein_coding
Msr1	0.722911	6.73207e-05	protein_coding
Exoc3l2	-0.655087	6.95725e-05	protein_coding
2010111I01Rik	0.67129	7.36528e-05	protein_coding
Dnah11	1.27109	7.3986e-05	protein_coding
Tigd2	0.865913	7.81453e-05	protein_coding
Mrps27	-0.793226	8.05017e-05	protein_coding
Tm6sf2	-1.36725	8.364e-05	protein_coding
Cyp2c29	1.80334	8.64442e-05	protein_coding
Gm21988	-0.70275	8.8107e-05	protein_coding
Esrrb	1.27482	9.05109e-05	protein_coding
Pappa	0.620664	9.06962e-05	protein_coding
Gm5152	1.12582	9.54355e-05	protein_coding
Gria1	1.28066	0.000103572	protein_coding
Rbmxl2	-0.787583	0.000111779	protein_coding
Card10	-1.06851	0.000118015	protein_coding
Agt	-0.660828	0.000118873	protein_coding
Frem1	1.19001	0.00012246	protein_coding
Acot12	1.64183	0.00012246	protein_coding
Cd84	-2.09058	0.000127793	protein_coding
Olfr643	1.71202	0.000133132	protein_coding
Adcy6	-0.821506	0.000133225	protein_coding
Rb1	0.66022	0.000137905	protein_coding
Pcdh17	-0.919913	0.000146937	protein_coding
Olfr1360	-9.74651	0.00015563	protein_coding
Wdr49	-1.96711	0.000156533	protein_coding
Ifi207	2.03975	0.000160951	protein_coding
Gm6465	-3.57221	0.000185073	protein_coding
Lrg1	-1.62791	0.000186998	protein_coding
Gm19410	1.20013	0.000191806	protein_coding
Tagap	1.30789	0.000195991	protein_coding
Ehd3	1.07952	0.000202082	protein_coding
Lipi	-1.93028	0.000204623	protein_coding
Egr4	-1.40486	0.000205548	protein_coding
Lrrc66	1.26738	0.000212805	protein_coding
Mlip	-1.32131	0.000213104	protein_coding
Prss47	1.04818	0.00021618	protein_coding
Pcsk1n	-1.53478	0.000223237	protein_coding
Slc7a2	-1.3267	0.000225498	protein_coding
Gpr88	-1.2421	0.000237427	protein_coding
Klk1b21	-1.12477	0.000249619	protein_coding
Pnoc	1.20977	0.00025242	protein_coding
Cd36	-0.785997	0.000257612	protein_coding
Gchfr	1.40958	0.000270731	protein_coding
Rnasek	-0.834551	0.000292274	protein_coding
Edaradd	1.32482	0.000307807	protein_coding
Caskin2	-0.932181	0.000323618	protein_coding
Gucy2d	1.16931	0.000342306	protein_coding
Sh2d7	1.07181	0.000349333	protein_coding
AU021092	-0.887671	0.000350988	protein_coding
Znrf4	-0.813821	0.000377778	protein_coding
Ckmt2	2.63215	0.000385581	protein_coding
Auh	-1.03052	0.00039156	protein_coding
Pax9	0.969077	0.000417217	protein_coding
Rps28	0.741179	0.000447246	protein_coding
Gdpd3	1.66379	0.000453213	protein_coding
Klk1b27	-1.35288	0.000462958	protein_coding
Tmem95	0.846742	0.000469312	protein_coding
Col24a1	1.30144	0.000470329	protein_coding
Gss	0.908458	0.000479928	protein_coding
Ly75	1.1122	0.000486239	protein_coding
Gm47429	0.730646	0.000486256	protein_coding
Pla2g4e	2.05774	0.000490743	protein_coding
Alox15	1.70653	0.000520754	protein_coding
Tmem59l	-0.724753	0.000520754	protein_coding
Rab23	-0.633519	0.000533446	protein_coding
Gm20825	-2.12275	0.000563444	protein_coding
Dusp23	-1.36753	0.000580978	protein_coding
Amy1	-0.701798	0.000592954	protein_coding
Adhfe1	-1.17939	0.000621817	protein_coding
Cul9	-0.620703	0.000624052	protein_coding
Asah1	-0.831458	0.000647113	protein_coding
Vars2	-0.652011	0.000716572	protein_coding
Aga	-1.01174	0.000721095	protein_coding
Gfra1	-0.792914	0.000724621	protein_coding
Glb1l2	-0.858938	0.000724621	protein_coding
Ftl1-ps1	-2.05613	0.000725003	protein_coding
Gm7694	1.2302	0.000738919	protein_coding
Ptprh	1.30503	0.000771533	protein_coding
Xylt1	-0.976107	0.000771533	protein_coding
Zfp607b	0.703506	0.00077856	protein_coding
Jund	-0.748182	0.000787258	protein_coding
Zswim2	0.906646	0.000814696	protein_coding
Tagln2	0.985912	0.000850697	protein_coding
Vsig8	-1.16167	0.000852021	protein_coding
4933402N22Rik	-0.711969	0.000879793	protein_coding
Ndufaf2	0.724058	0.000890736	protein_coding
Gsdma	0.957733	0.000921418	protein_coding
Wdr76	0.984704	0.000936321	protein_coding
Slc7a8	-0.659295	0.000943588	protein_coding
Rxfp2	0.653127	0.00099211	protein_coding
Krt6a	-1.27196	0.00103819	protein_coding
Nova1	1.02144	0.00104885	protein_coding
Ppp1r13l	-0.639129	0.0011287	protein_coding
Pop4	-0.875297	0.0011307	protein_coding
Rpl10a	-1.25223	0.00113224	protein_coding
Igfbp6	-0.844819	0.00114037	protein_coding
Slc9a4	-1.10645	0.0011738	protein_coding
Vash1	-1.02574	0.00118915	protein_coding
Gm15319	1.34372	0.00119269	protein_coding
Tedc1	-0.773029	0.0012363	protein_coding
Fgfr4	1.11127	0.00127894	protein_coding
Plekhg2	-0.680551	0.00127992	protein_coding
Tmem35a	-0.729596	0.00127992	protein_coding
BC029722	0.675909	0.00129181	protein_coding
Spdye4c	-0.881755	0.00130044	protein_coding
H2afz	-1.11934	0.0013271	protein_coding
Cbs	-1.38608	0.00134409	protein_coding
Nlrp4f	-1.09751	0.0013705	protein_coding
A1cf	-1.50961	0.00138114	protein_coding
D2hgdh	-0.930142	0.0013964	protein_coding
Nr2f2	-0.796225	0.00141298	protein_coding
Klhdc9	-0.86276	0.0014312	protein_coding
Serpina9	1.6478	0.00144769	protein_coding
Olfr275	0.796569	0.00151812	protein_coding
Nubpl	0.608854	0.00156546	protein_coding
Gm609	-1.82835	0.00160064	protein_coding
Lancl3	-1.0461	0.00163588	protein_coding
Ndufs4	0.802784	0.00167347	protein_coding
Hist2h2aa2	1.1966	0.00176637	protein_coding
BC027072	-1.03619	0.00179039	protein_coding
Pank1	-0.699474	0.00180979	protein_coding
Prr12	-0.618552	0.00182367	protein_coding
Itih2	-0.891258	0.00184999	protein_coding
Kctd14	-0.671859	0.00185353	protein_coding
Zfp868	0.737718	0.00186158	protein_coding
Ntm	0.896546	0.00186158	protein_coding
Slc10a3	-0.914017	0.00186412	protein_coding
Gipc2	-0.897714	0.0020805	protein_coding
Hsd17b11	-0.833612	0.00217784	protein_coding
Tmem164	-0.687043	0.00225994	protein_coding
Gm10037	-0.869443	0.00228266	protein_coding
Mbp	-0.927108	0.00229827	protein_coding
Myo7b	-1.37701	0.00232905	protein_coding
Uvrag	-0.60304	0.00232905	protein_coding
Bpifb3	-1.6667	0.00254958	protein_coding
Nlrp5	1.04042	0.00256512	protein_coding
Atp6ap1l	2.9067	0.00259565	protein_coding
Speer4f1	0.866011	0.00265886	protein_coding
Tbc1d4	-0.8915	0.00277087	protein_coding
Ifi203	-1.23837	0.00277087	protein_coding
Zfp943	-0.679716	0.00277087	protein_coding
Tmem86b	0.61433	0.00280205	protein_coding
Chst2	-1.26735	0.00280205	protein_coding
Ltk	2.2607	0.0028526	protein_coding
Bola1	-0.761597	0.0028526	protein_coding
Gpr4	0.917687	0.00288977	protein_coding
St6galnac5	1.3114	0.00298113	protein_coding
Ammecr1l	0.676974	0.00300002	protein_coding
Fastkd3	-0.596861	0.0031275	protein_coding
Btbd35f23	1.24504	0.00315349	protein_coding
Rph3a	1.01939	0.00324213	protein_coding
Gm10188	1.22391	0.00327083	protein_coding
Lrrc55	1.16111	0.00361009	protein_coding
Sfi1	0.6293	0.00365696	protein_coding
Gcnt4	-0.953329	0.0037155	protein_coding
Ttc38	-0.812202	0.00374377	protein_coding
Hmgb1	1.02525	0.00386094	protein_coding
Slc5a4b	0.606555	0.00393507	protein_coding
Aqp2	-1.66916	0.00397973	protein_coding
Gm3685	1.30678	0.00407752	protein_coding
Tpm4	-0.78517	0.00409701	protein_coding
Gm5114	-1.23187	0.00415148	protein_coding
Sphk1	-1.14955	0.00416667	protein_coding
Nmnat3	0.892025	0.00423677	protein_coding
Pcdh15	0.836693	0.00424051	protein_coding
Fam13a	-1.29909	0.00424778	protein_coding
Fcgbp	-1.67401	0.00451793	protein_coding
Homer2	-1.13243	0.00466413	protein_coding
Dbp	-0.820858	0.0046904	protein_coding
1300017J02Rik	-0.981871	0.00478509	protein_coding
Nmrk1	1.05213	0.00480556	protein_coding
Ltbr	-0.588625	0.00497591	protein_coding
Hba-a1	-1.19091	0.00502789	protein_coding
Defb30	0.854476	0.00504044	protein_coding
Pou2f3	1.03171	0.00504425	protein_coding
Zfp985	1.39237	0.00510819	protein_coding
Trps1	-1.0973	0.00523409	protein_coding
Eva1b	-1.24928	0.00532347	protein_coding
H2al1k	1.2877	0.00538075	protein_coding
Zfp874a	-1.02792	0.00538114	protein_coding
Adamts4	1.24574	0.00541554	protein_coding
Cfc1	0.92987	0.00542113	protein_coding
Upk3bl	0.861788	0.00553798	protein_coding
Lmo7	0.957123	0.00576343	protein_coding
Dennd3	-1.07583	0.00586703	protein_coding
Slc16a6	-0.667529	0.00598078	protein_coding
Rrs1	-0.588851	0.00601276	protein_coding
1810065E05Rik	1.75928	0.00613981	protein_coding
Blvrb	-1.1236	0.00618107	protein_coding
CAAA01147332.1	-1.62044	0.00618503	protein_coding
Arhgef17	-0.639203	0.00620249	protein_coding
Kazald1	0.901448	0.00621363	protein_coding
Kank2	-0.608949	0.00624324	protein_coding
Psme1	-0.670324	0.00625942	protein_coding
Kit	-0.629663	0.00640175	protein_coding
Cish	-1.16918	0.00644712	protein_coding
Rdm1	1.31985	0.00646127	protein_coding
Ephb1	0.753001	0.00646198	protein_coding
Col18a1	-0.601285	0.00647345	protein_coding
Chit1	0.788952	0.00648489	protein_coding
Mt3	-1.64699	0.00650556	protein_coding
Ldlr	-0.867352	0.00665528	protein_coding
Tagap1	-0.813492	0.00670129	protein_coding
Thap8	-0.665099	0.00670129	protein_coding
Dlx4	-0.985577	0.00672818	protein_coding
Zfp979	-1.45526	0.00681909	protein_coding
Serp2	-0.867251	0.00723728	protein_coding
Rps29	-3.56219	0.0073863	protein_coding
C1qtnf4	-0.640431	0.00758167	protein_coding
Wdr95	0.784232	0.00758167	protein_coding
Fv1	-0.981221	0.00758167	protein_coding
2210011C24Rik	-1.21065	0.00758167	protein_coding
Crlf2	-0.700684	0.00758167	protein_coding
Mypn	0.629825	0.00763761	protein_coding
Cpn1	-2.93204	0.00777975	protein_coding
Stard3nl	-0.751698	0.0078096	protein_coding
Pold1	-0.651502	0.0078096	protein_coding
Six1	-1.18253	0.0078137	protein_coding
Cx3cr1	1.17109	0.007943	protein_coding
Klhl32	1.19862	0.00816375	protein_coding
Tbc1d2	-1.74462	0.0081985	protein_coding
Tgfbr3l	-0.918925	0.00823611	protein_coding
Six4	-0.984186	0.00824488	protein_coding
Pde4d	-0.969044	0.00824488	protein_coding
Chpf	-0.631055	0.00831038	protein_coding
Prr7	-0.929256	0.00847755	protein_coding
Epha6	0.880784	0.00849416	protein_coding
Fmn2	-0.631588	0.00849761	protein_coding
Npas1	-2.62043	0.00862234	protein_coding
Slc30a6	0.605002	0.00892421	protein_coding
Psd4	1.08928	0.00900527	protein_coding
Cyfip2	-0.804271	0.00911451	protein_coding
Cntnap5c	1.22032	0.00911823	protein_coding
Npdc1	-0.704249	0.00911823	protein_coding
Gm28729	-0.630947	0.00929308	protein_coding
Tlr9	-1.58856	0.00941693	protein_coding
Hdac9	0.649731	0.00956755	protein_coding
Fam198b	0.738892	0.00965366	protein_coding
Rps27a	-0.973738	0.00976078	protein_coding
2310030G06Rik	-1.21905	0.00994597	protein_coding
Gm3608	0.998963	1.87971e-18	pseudogene
4930465K10Rik	-0.764456	3.06164e-07	pseudogene
Gm7461	-3.42475	9.68716e-25	TEC
4930590H14Rik	-5.13202	4.02562e-21	TEC
Gm44860	-4.97578	3.34462e-14	TEC
Gm45276	2.73205	9.16099e-14	TEC
Gm47205	1.59199	6.51779e-11	TEC
4921508M14Rik	-3.20888	1.12028e-10	TEC
Gm10683	-1.57165	9.07067e-10	TEC
Gm43844	-2.56302	3.34102e-07	TEC
4930502C17Rik	1.3949	1.12717e-05	TEC
Gm44843	1.77223	0.000330936	TEC
4933406L23Rik	1.05685	0.0023423	TEC
Gm18310	0.89775	0.00409536	TEC
Gm10459	-0.918302	0.00777081	TEC
5330409N07Rik	0.762821	0.00960484	TEC
Trbc2	1.36003	5.26624e-06	TR_C_gene
Gm4804	-1.83511	5.07974e-21	transcribed_processed_pseudogene
Gm18194	-2.01379	0.000699556	transcribed_processed_pseudogene
Zfa-ps	-0.76562	0.00104544	transcribed_processed_pseudogene
Gm7745	1.22027	0.0018917	transcribed_processed_pseudogene
Gm8325	-1.55258	0.0024817	transcribed_processed_pseudogene
4930451G09Rik	-2.8496	0	transcribed_unitary_pseudogene
Dcdc5	1.44759	4.43692e-09	transcribed_unitary_pseudogene
Gm13230	2.81707	1.29661e-13	transcribed_unprocessed_pseudogene
BC021767	-2.80074	5.68898e-09	transcribed_unprocessed_pseudogene
C920006O11Rik	-1.15534	0.000299573	transcribed_unprocessed_pseudogene
Tmem181b-ps	0.768794	0.000342306	transcribed_unprocessed_pseudogene
6820431F20Rik	-1.48597	0.00181312	transcribed_unprocessed_pseudogene
4930449A18Rik	0.970702	0.00909627	transcribed_unprocessed_pseudogene
Cstdc3	-10.5526	1.01743e-47	unprocessed_pseudogene
Catspere	0.998492	2.10376e-25	unprocessed_pseudogene
Hmgb1-rs17	0.844562	1.26727e-20	unprocessed_pseudogene
Gm12586	-3.1482	1.48537e-19	unprocessed_pseudogene
Gm21092	-3.41039	4.14273e-12	unprocessed_pseudogene
Tmem181c-ps	-2.71152	1.16772e-10	unprocessed_pseudogene
Gm3365	-2.499	4.37812e-09	unprocessed_pseudogene
Gm3433	-0.83832	8.8107e-05	unprocessed_pseudogene
Gm9239	1.23495	0.000180413	unprocessed_pseudogene
Gm28090	2.24695	0.000237427	unprocessed_pseudogene
Gm18562	-7.693	0.000259343	unprocessed_pseudogene
Mageb10-ps	-1.56315	0.000736728	unprocessed_pseudogene
Gm6605	-1.15032	0.00197935	unprocessed_pseudogene
Gm9271	-1.80642	0.00339904	unprocessed_pseudogene
Znf41-ps	-0.822596	0.00341457	unprocessed_pseudogene
Serpina3l-ps	-1.8067	0.00342592	unprocessed_pseudogene
Gm6124	-1.7475	0.00397973	unprocessed_pseudogene
Gm8584	1.10947	0.00690642	unprocessed_pseudogene
Gm9220	-1.30789	0.0078137	unprocessed_pseudogene
Gm7094	0.975193	0.00965366	unprocessed_pseudogene

## Sheet: MIDBRAIN
	log2FC	FDR	Gene Type
Ighm	-0.964899	2.32962e-05	IG_C_gene
Gm35082	8.04715	1.29368e-71	lncRNA
Gm26809	-5.23545	1.70311e-62	lncRNA
2900052N01Rik	1.48824	9.49506e-54	lncRNA
Gm36684	-6.26443	7.13824e-39	lncRNA
Gm44166	6.16062	1.60838e-34	lncRNA
Gm20186	-6.01038	1.605e-33	lncRNA
Gm35021	2.87049	7.31521e-24	lncRNA
Gm47469	2.04459	1.58617e-22	lncRNA
Gm5089	2.94268	2.30545e-17	lncRNA
Gm49767	2.37398	1.44702e-16	lncRNA
B230217O12Rik	-1.64873	9.91757e-16	lncRNA
AC154683.1	-2.01161	3.43847e-15	lncRNA
Gm26981	1.96555	6.55016e-13	lncRNA
B230311B06Rik	-2.77198	1.78763e-12	lncRNA
Pantr1	0.971773	2.2851e-12	lncRNA
Gm48508	-2.5332	1.00269e-11	lncRNA
Gm26858	-1.47669	1.34984e-11	lncRNA
Gm26881	-1.99668	3.81333e-09	lncRNA
Gm20383	1.60064	1.08705e-08	lncRNA
C030014I23Rik	-0.987962	1.08705e-08	lncRNA
Mirg	0.752395	5.65717e-08	lncRNA
Gm9967	1.6158	2.89254e-07	lncRNA
Gm48780	1.62247	6.86391e-07	lncRNA
A330023F24Rik	0.713831	1.11992e-06	lncRNA
Gm20045	0.994692	5.54325e-06	lncRNA
A830036E02Rik	-3.31084	7.53309e-06	lncRNA
F630042J09Rik	1.62391	1.15624e-05	lncRNA
Gm16133	-1.37833	1.22567e-05	lncRNA
Gm9752	-0.942547	1.71468e-05	lncRNA
9430065F17Rik	-1.62658	2.81589e-05	lncRNA
Gm48228	4.03884	2.96747e-05	lncRNA
Gm44899	-1.60675	4.41124e-05	lncRNA
Gm47204	-0.88381	5.22746e-05	lncRNA
BC006965	-1.94711	5.71636e-05	lncRNA
1700063D05Rik	-1.38166	8.50652e-05	lncRNA
4632427E13Rik	1.02508	9.54085e-05	lncRNA
Gm15494	-1.70643	0.000137975	lncRNA
Gm26825	2.57673	0.000173548	lncRNA
E230029C05Rik	-1.03612	0.000174	lncRNA
Gm47003	0.798987	0.000190869	lncRNA
2610507I01Rik	1.78844	0.000207769	lncRNA
4930570G19Rik	0.657027	0.000223085	lncRNA
Gm42756	-1.3491	0.00117563	lncRNA
9330104G04Rik	-1.3085	0.0013481	lncRNA
A330033J07Rik	-0.780099	0.00145582	lncRNA
Gm17322	-1.81833	0.00158729	lncRNA
Gm36855	-1.08565	0.00187331	lncRNA
Gm37233	-1.52393	0.00208536	lncRNA
Gm16272	-0.976017	0.00229009	lncRNA
Gm48265	-1.09175	0.00245758	lncRNA
A230001M10Rik	-0.836922	0.00261434	lncRNA
Gm14033	-0.656449	0.00298578	lncRNA
Gm42047	0.95377	0.00331559	lncRNA
Gm10684	-0.91849	0.00372144	lncRNA
Gm20208	-0.845502	0.00478666	lncRNA
4930525G20Rik	-1.2606	0.00560258	lncRNA
Gm13997	1.06023	0.00580009	lncRNA
0610039K10Rik	-0.627829	0.00629658	lncRNA
Lncenc1	1.38649	0.00818608	lncRNA
Gm15510	0.873521	0.00828276	lncRNA
2610035D17Rik	-0.688252	0.00887387	lncRNA
Gm3985	1.342	0.00978658	lncRNA
Gm27646	-1.49064	2.42133e-05	miRNA
Mir29c	1.00308	0.00109017	miRNA
mt-Tg	-11.5613	4.90177e-104	Mt_tRNA
mt-Tr	-5.00981	5.95549e-22	Mt_tRNA
H2-Bl	-2.66331	3.40313e-37	polymorphic_pseudogene
Rps13-ps1	10.2453	3.95913e-164	processed_pseudogene
Rps13-ps2	-10.1241	3.91658e-156	processed_pseudogene
Gm6969	5.74954	1.47659e-108	processed_pseudogene
Rps15a-ps8	5.94991	1.53097e-28	processed_pseudogene
Supt4b	-4.9453	4.3911e-26	processed_pseudogene
Gm10709	-4.82208	6.15522e-22	processed_pseudogene
Rpl3-ps2	-5.21428	1.27911e-20	processed_pseudogene
Gm13410	3.3717	1.17825e-18	processed_pseudogene
Gm4366	-0.962144	2.98784e-15	processed_pseudogene
Gm18782	-2.37013	2.9306e-13	processed_pseudogene
Gm10250	-4.34145	6.55016e-13	processed_pseudogene
Gm9790	-4.21749	1.10516e-09	processed_pseudogene
Gm4864	-2.29548	1.12792e-07	processed_pseudogene
Gm7887	0.588042	2.47618e-07	processed_pseudogene
Gm8730	4.40386	3.07397e-07	processed_pseudogene
Rps15a-ps6	1.72726	1.54175e-06	processed_pseudogene
Gm12663	-0.923697	2.29724e-06	processed_pseudogene
Gm6159	3.29957	5.40656e-06	processed_pseudogene
Gm11868	1.67831	1.3523e-05	processed_pseudogene
Gm6142	4.94611	2.25792e-05	processed_pseudogene
Gm5514	-4.37244	7.37572e-05	processed_pseudogene
Gm15459	2.58349	0.000166808	processed_pseudogene
Selenok-ps8	5.46936	0.000173548	processed_pseudogene
Gm14287	1.49275	0.000213339	processed_pseudogene
Rpl9-ps4	1.62881	0.000462182	processed_pseudogene
Gm5815	1.04871	0.00063175	processed_pseudogene
Rpl21-ps8	3.17566	0.000670966	processed_pseudogene
Gm10169	4.2285	0.000770899	processed_pseudogene
Gm15610	3.13574	0.00152108	processed_pseudogene
Gm10060	1.13553	0.00174683	processed_pseudogene
Gm10557	0.968539	0.00332231	processed_pseudogene
Rpl9-ps7	0.708571	0.00421409	processed_pseudogene
Gm45315	-2.65477	0.00544149	processed_pseudogene
Trpc3	-2.79853	6.09052e-186	protein_coding
mt-Nd3	-7.74817	6.56893e-120	protein_coding
Padi4	-8.25779	1.68402e-104	protein_coding
Tuba1c	3.76732	1.59873e-96	protein_coding
Myo7a	-2.46437	2.65327e-87	protein_coding
Gm9008	6.45423	3.38538e-73	protein_coding
Trim12a	-10.1909	2.03579e-59	protein_coding
Art5	5.48757	1.00163e-45	protein_coding
Trpc5	-2.05473	9.74689e-39	protein_coding
Gm16432	2.45787	1.56702e-36	protein_coding
Capza1	-1.65833	1.57559e-36	protein_coding
Iltifb	-2.85467	2.05779e-34	protein_coding
Eif3j1	-2.5227	5.75932e-34	protein_coding
Cbl	-0.774406	6.46211e-34	protein_coding
Gdpd3	3.03171	1.42256e-32	protein_coding
Folh1	1.18435	1.75754e-32	protein_coding
Zfp990	6.81999	3.4529e-30	protein_coding
Adamts4	-0.991937	8.92936e-30	protein_coding
4833420G17Rik	-1.06334	1.01311e-27	protein_coding
Hddc3	0.782196	2.81547e-27	protein_coding
Zfp236	0.871045	4.24575e-27	protein_coding
Rpl29	-4.38187	6.19304e-27	protein_coding
Bub1b	-3.9266	7.13315e-25	protein_coding
Zfp429	-3.83002	6.19036e-20	protein_coding
Ccl28	-3.63651	6.57763e-20	protein_coding
Fabp7	-1.02994	1.50451e-18	protein_coding
Gm28042	-1.93963	1.52148e-18	protein_coding
Il33	-0.709736	8.32123e-18	protein_coding
Actb	-0.671407	2.65462e-17	protein_coding
Hspa8	-0.978496	5.67761e-17	protein_coding
Tmem181a	0.774983	4.65791e-16	protein_coding
Gpr15	2.55272	6.15914e-16	protein_coding
Olfml3	-1.5106	1.09438e-15	protein_coding
Il22	2.01593	1.0949e-15	protein_coding
Jmjd7	-2.53562	2.84032e-15	protein_coding
Tgfbr3l	-1.85855	1.43914e-14	protein_coding
Stxbp2	-1.05956	1.83572e-14	protein_coding
Trpc6	-2.23109	3.11319e-14	protein_coding
Pla2g4b	-1.77226	3.58527e-14	protein_coding
Pts	-0.876465	3.91388e-14	protein_coding
Ahcy	-2.20919	3.91388e-14	protein_coding
Kpna2	-2.02937	6.62366e-14	protein_coding
Neurl2	-1.83861	4.44747e-13	protein_coding
Hspa5	0.592666	7.52802e-13	protein_coding
Fut10	-1.09461	3.19748e-12	protein_coding
Zfp14	0.942053	4.07646e-11	protein_coding
Trim34a	-2.10802	4.31367e-11	protein_coding
Xntrpc	0.725442	6.39209e-11	protein_coding
Best1	2.2721	9.21618e-11	protein_coding
Trf	-0.608708	1.40885e-10	protein_coding
Opalin	-0.769483	1.55608e-10	protein_coding
Slc5a5	-1.21466	1.55608e-10	protein_coding
Zbtb16	1.4574	1.64451e-10	protein_coding
Gm20425	-0.589547	2.0234e-10	protein_coding
Fancc	-0.977253	2.19196e-10	protein_coding
Banp	0.865645	2.23983e-10	protein_coding
Per2	0.938642	2.39376e-10	protein_coding
Rnf26	-0.750517	5.86226e-10	protein_coding
Ccl25	0.954059	6.63782e-10	protein_coding
Amd1	0.787843	8.66277e-10	protein_coding
Tmem44	-0.729241	1.69394e-09	protein_coding
Itgam	-0.818399	5.72921e-09	protein_coding
Phtf1	-0.629592	7.53616e-09	protein_coding
Eef1g	0.599452	7.58994e-09	protein_coding
Zfp983	0.761465	9.05405e-09	protein_coding
Trpc2	1.37688	1.12637e-08	protein_coding
Mill2	1.63133	1.52468e-08	protein_coding
Gcsh	-0.75898	1.5537e-08	protein_coding
Bmf	-1.05208	1.6479e-08	protein_coding
Gm10037	-1.70422	1.6479e-08	protein_coding
Zfp58	0.947812	1.83308e-08	protein_coding
Plin4	1.4437	5.78466e-08	protein_coding
Mroh5	-2.26971	6.81139e-08	protein_coding
Kirrel2	1.23356	7.4477e-08	protein_coding
Pla2g4e	1.92992	2.0047e-07	protein_coding
Cybrd1	1.11094	2.35066e-07	protein_coding
Trpc7	-1.18806	3.45777e-07	protein_coding
F2r	0.596838	4.37143e-07	protein_coding
Car9	1.17291	5.27123e-07	protein_coding
Rnf26	-0.698173	5.56927e-07	protein_coding
Pcsk1n	-0.660301	7.61016e-07	protein_coding
Zfp457	1.89671	8.91629e-07	protein_coding
Itgam	-0.822412	1.34733e-06	protein_coding
Klhdc9	-0.759819	1.46e-06	protein_coding
Tagap	1.33499	1.53029e-06	protein_coding
Trim30d	-1.45229	1.72085e-06	protein_coding
Coa4	1.1383	1.72307e-06	protein_coding
Prc1	1.01018	1.87248e-06	protein_coding
Gm45623	1.01442	2.42544e-06	protein_coding
Tmem267	-1.08131	3.29632e-06	protein_coding
Hba-a1	-0.793752	5.40656e-06	protein_coding
Hmgb3	-0.712548	5.42992e-06	protein_coding
Cdc20	1.24376	6.26903e-06	protein_coding
Mylk	0.622035	7.25606e-06	protein_coding
Shisa8	-0.79578	8.25134e-06	protein_coding
Nectin4	-0.683388	9.27275e-06	protein_coding
Fosl2	1.02483	1.159e-05	protein_coding
Fosb	1.37924	1.27039e-05	protein_coding
Snhg11	0.599539	1.37519e-05	protein_coding
Hmgb1	0.917719	1.65463e-05	protein_coding
Serpina1b	1.67455	1.74674e-05	protein_coding
Sdf2l1	0.980722	2.06068e-05	protein_coding
Olfml1	0.614004	2.11085e-05	protein_coding
Ppp1cc	1.09567	2.24489e-05	protein_coding
Fcho1	0.587638	2.75374e-05	protein_coding
Eif3j2	0.602151	3.55521e-05	protein_coding
Fzd6	-0.798468	4.04082e-05	protein_coding
Tdo2	0.856613	4.3212e-05	protein_coding
Itpripl2	-0.790307	4.59676e-05	protein_coding
Gm3435	1.87445	5.46766e-05	protein_coding
Mid1	-1.15992	6.34269e-05	protein_coding
Nudt19	0.683729	6.72966e-05	protein_coding
4930503L19Rik	0.879311	7.3325e-05	protein_coding
Nxpe4	-0.90721	7.76128e-05	protein_coding
Cfap54	0.862846	8.69226e-05	protein_coding
Olfr287	-0.870298	9.47092e-05	protein_coding
Hmga1	-0.840697	9.6119e-05	protein_coding
Hist2h4	1.69174	0.000110416	protein_coding
Pop4	-0.591428	0.000139424	protein_coding
Tmod4	1.84911	0.000147396	protein_coding
Wdfy1	-1.24713	0.000182654	protein_coding
Gm26965	0.71073	0.000184291	protein_coding
Pabpc1l	-1.3706	0.000191391	protein_coding
Adamts18	-0.961939	0.000192013	protein_coding
Poc1a	-1.06088	0.000201467	protein_coding
Gm4737	0.741979	0.000220665	protein_coding
Zfp984	-1.32593	0.00023578	protein_coding
Slco2a1	-0.853464	0.00023578	protein_coding
Bmp8a	-1.69479	0.000245011	protein_coding
Hpgd	-0.843743	0.00024851	protein_coding
Zfp963	0.922885	0.000267006	protein_coding
Rpl21	1.22189	0.000267006	protein_coding
Ankrd35	-0.627556	0.000277357	protein_coding
Dctd	-0.881698	0.000301569	protein_coding
Ftl1-ps1	-3.50702	0.000335519	protein_coding
Cd46	0.630725	0.000359998	protein_coding
Gm35339	0.816819	0.000379375	protein_coding
Kdm8	-0.75103	0.000386298	protein_coding
Nlrx1	-0.802841	0.000485913	protein_coding
Cetn4	-0.979213	0.000559736	protein_coding
Myof	0.630405	0.00058585	protein_coding
Rpl23a	-2.47271	0.000690936	protein_coding
C1qtnf4	-0.624117	0.000691858	protein_coding
Blvrb	-0.761589	0.000701217	protein_coding
AI429214	1.0994	0.000739834	protein_coding
Nr4a3	1.06109	0.000748505	protein_coding
Rsl1	-1.00104	0.000762734	protein_coding
Naip2	-1.15468	0.000911747	protein_coding
Nphs1	1.30593	0.000989485	protein_coding
Scoc	-0.607456	0.000989485	protein_coding
Tdgf1	-1.61077	0.00100061	protein_coding
Tnfrsf25	1.5941	0.00100254	protein_coding
Ell3	-1.01691	0.00101206	protein_coding
Fam227b	1.55465	0.00101612	protein_coding
Strc	-1.50213	0.00105632	protein_coding
Pnpla3	-0.83384	0.00106353	protein_coding
Spata9	0.981089	0.00109567	protein_coding
Arg2	0.81909	0.00117563	protein_coding
Dnase1l2	0.861236	0.00131816	protein_coding
Kazald1	-0.799621	0.00133917	protein_coding
Serpina3n	1.3461	0.0015125	protein_coding
Rps3a1	-0.695125	0.00151603	protein_coding
Fxyd2	1.18697	0.00151743	protein_coding
Tma7	-0.734107	0.00156093	protein_coding
Rbpjl	1.24401	0.00160871	protein_coding
Psg16	0.592905	0.00173343	protein_coding
Hmgb2	-1.26846	0.00177215	protein_coding
Mlph	-0.76407	0.00180484	protein_coding
Tex15	-0.956959	0.00185253	protein_coding
Tmc4	0.848373	0.00185719	protein_coding
Nmrk1	1.14128	0.00205977	protein_coding
1810049J17Rik	-0.914347	0.00209011	protein_coding
Nsa2	0.872129	0.00224417	protein_coding
Fbxw15	-1.38072	0.00230709	protein_coding
Hif3a	0.792649	0.00283392	protein_coding
Alb	0.941231	0.00297546	protein_coding
Alox8	-1.36676	0.00299821	protein_coding
D830044I16Rik	0.919156	0.00304341	protein_coding
Tifab	-1.03867	0.00315926	protein_coding
Gpat2	1.29562	0.00347979	protein_coding
Naip5	-1.21484	0.00364492	protein_coding
Krt12	-1.58449	0.00371604	protein_coding
Hspa1b	1.16936	0.00392947	protein_coding
Matn2	0.66925	0.00401667	protein_coding
Mipol1	-0.670343	0.00415033	protein_coding
Gipc2	-0.892335	0.00431436	protein_coding
Apbb1ip	-0.748785	0.00465031	protein_coding
Pdzd7	-0.744124	0.00465031	protein_coding
Slc2a5	-1.03967	0.00480469	protein_coding
Htr3a	-1.18103	0.00513514	protein_coding
Marveld2	-0.61126	0.00519737	protein_coding
Sult1a1	0.62959	0.00523777	protein_coding
Cyp11a1	-3.12441	0.00523777	protein_coding
Rsph3b	0.860396	0.00569171	protein_coding
Rpl30	-0.634947	0.00577223	protein_coding
Gpr150	-1.0711	0.00584708	protein_coding
Ninj2	-0.891072	0.00597182	protein_coding
Exd1	0.946895	0.00598582	protein_coding
Rpl39	0.627006	0.00682227	protein_coding
Stag3	-0.946208	0.00695787	protein_coding
Ada	1.07836	0.00697147	protein_coding
Ccr5	-0.73934	0.00706081	protein_coding
Matn4	0.643392	0.00737723	protein_coding
Thsd4	-0.687205	0.00766675	protein_coding
Prrt4	-0.674992	0.00783937	protein_coding
Zfp97	1.01428	0.00791478	protein_coding
Rbm12b1	0.597014	0.00797731	protein_coding
Bfsp2	-0.988386	0.00822232	protein_coding
Zfp566	-0.804308	0.00829903	protein_coding
Blnk	0.911234	0.0088421	protein_coding
Bex4	-0.728849	0.00971683	protein_coding
Sgk2	-0.85954	0.009989	protein_coding
Gm3608	0.973909	2.25694e-19	pseudogene
Gm10654	-7.1618	6.27512e-30	TEC
Gm10524	2.35592	3.44989e-29	TEC
Gm45793	-4.53206	7.67466e-21	TEC
Gm18310	1.1578	2.38367e-17	TEC
Gm45104	2.68136	1.90665e-14	TEC
Gm47205	-0.946544	2.11009e-05	TEC
AC108802.1	0.636102	0.000987381	TEC
Gm19439	0.782584	0.00113641	TEC
Gm37067	1.31184	0.0040087	TEC
Gm44164	-1.41929	0.00685761	TEC
Gm10686	-0.894027	0.0086427	TEC
Trdc	1.42719	0.00156093	TR_C_gene
Gm18194	-1.15661	0.000795054	transcribed_processed_pseudogene
Gm15506	1.25636	4.39878e-07	transcribed_unitary_pseudogene
Slc2a4rg-ps	0.788738	0.000285451	transcribed_unitary_pseudogene
Tmem181b-ps	1.47074	1.43875e-17	transcribed_unprocessed_pseudogene
C920006O11Rik	-3.22716	2.08065e-12	transcribed_unprocessed_pseudogene
Gm10033	-0.611096	2.46391e-05	transcribed_unprocessed_pseudogene
Gm6939	-1.32041	0.000118613	transcribed_unprocessed_pseudogene
Gm8995	-0.746138	0.00291764	transcribed_unprocessed_pseudogene
Gm28438	6.66595	3.5274e-95	unprocessed_pseudogene
Catspere	6.95018	3.58481e-80	unprocessed_pseudogene
Tmem181c-ps	-3.76707	6.31583e-41	unprocessed_pseudogene
Gm18562	-9.07687	3.55521e-05	unprocessed_pseudogene
H2-T-ps	-1.43327	0.000692035	unprocessed_pseudogene
Gm21811	0.782657	0.00847496	unprocessed_pseudogene

## Sheet: LUNG
	log2FC	FDR	Gene Type
Ighd	-2.3113	9.00847e-14	IG_C_gene
Igkc	-1.09322	1.1127e-09	IG_C_gene
Igha	-0.850128	1.92367e-08	IG_C_gene
Iglc3	-2.099	2.07553e-08	IG_C_gene
Ighm	-1.55137	3.3499e-07	IG_C_gene
Iglc2	-1.85527	4.69045e-07	IG_C_gene
Iglc1	-1.42481	0.00063884	IG_C_gene
Ighg1	1.54225	0.00292256	IG_C_gene
Ighg2b	-2.13789	0.00351567	IG_C_gene
Ighj2	-1.8031	4.52106e-05	IG_J_gene
Igkj5	-1.43697	0.000797268	IG_J_gene
Ighj1	-1.73384	0.000810825	IG_J_gene
Iglj3	-2.21216	0.00104132	IG_J_gene
Iglj2	-1.7959	0.00111942	IG_J_gene
Igkj4	-1.4697	0.00533644	IG_J_gene
Igkj2	-1.02992	0.00537971	IG_J_gene
Ighv5-16	-10.6973	7.15881e-14	IG_V_gene
Ighv1-26	-5.47609	6.02536e-13	IG_V_gene
Ighv6-3	-2.47192	7.90838e-10	IG_V_gene
Ighv1-19	-4.7052	9.4364e-08	IG_V_gene
Iglv2	-2.84156	1.36775e-07	IG_V_gene
Igkv14-126	-2.86449	1.44781e-07	IG_V_gene
Ighv1-81	-3.98584	5.25415e-06	IG_V_gene
Ighv1-18	-3.69169	7.62161e-05	IG_V_gene
Ighv1-55	-4.38252	7.73188e-05	IG_V_gene
Ighv1-15	-3.49006	0.000117797	IG_V_gene
Igkv5-43	-2.86137	0.000173229	IG_V_gene
Iglv1	-1.40967	0.000218395	IG_V_gene
Igkv1-110	-1.18539	0.000238988	IG_V_gene
Igkv4-55	-2.09805	0.00104826	IG_V_gene
Igkv6-15	-1.23432	0.00357607	IG_V_gene
Ighv9-3	-1.49162	0.00366882	IG_V_gene
Igkv6-23	-1.8611	0.00442935	IG_V_gene
Igkv4-68	-2.96951	0.0061816	IG_V_gene
Ighv5-4	-2.00086	0.00634892	IG_V_gene
Igkv10-94	-2.26426	0.00658961	IG_V_gene
Igkv6-14	-4.03787	0.00716727	IG_V_gene
BC018473	12.4265	0	lncRNA
Gm47248	-9.37782	8.82267e-74	lncRNA
Gm42743	7.26644	1.86711e-39	lncRNA
Gm9967	3.06237	5.81851e-37	lncRNA
Gm19951	-10.491	9.73831e-35	lncRNA
Gm35082	9.7313	3.9722e-26	lncRNA
Gm47469	2.41657	5.65949e-22	lncRNA
Gm33248	-3.13657	9.93462e-20	lncRNA
Gm44751	1.57637	7.95387e-17	lncRNA
Gm36684	-6.6065	4.9172e-16	lncRNA
Gm16133	-2.45434	6.03736e-14	lncRNA
Gm20186	-2.96972	2.92362e-13	lncRNA
Gm15396	-0.731023	3.38931e-11	lncRNA
Gm26809	-1.89158	2.97436e-10	lncRNA
1700094M23Rik	2.97726	1.17657e-08	lncRNA
Gm16316	2.35766	1.29195e-08	lncRNA
Gm44763	2.39515	6.7507e-07	lncRNA
AC113595.1	-1.78038	1.25655e-06	lncRNA
Gm32014	2.47471	1.43838e-06	lncRNA
B430010I23Rik	-0.871555	2.10031e-06	lncRNA
0610039K10Rik	-1.04037	9.90678e-06	lncRNA
Gm39464	2.55235	2.5979e-05	lncRNA
2010309G21Rik	-1.77661	6.22605e-05	lncRNA
Gm30211	-2.34174	7.53013e-05	lncRNA
Gm20628	2.78692	0.000190154	lncRNA
Gm29439	-1.72313	0.000202333	lncRNA
AC139579.1	-0.715686	0.000209601	lncRNA
Gm13054	-1.92758	0.000325217	lncRNA
Gm14221	1.04535	0.000382777	lncRNA
C030034L19Rik	0.588438	0.00043335	lncRNA
Malat1	1.27905	0.000461434	lncRNA
Gm830	1.39666	0.000662912	lncRNA
Dubr	-0.726914	0.000732109	lncRNA
5830444B04Rik	-1.10672	0.000759631	lncRNA
Gm36161	-1.90133	0.000846052	lncRNA
A330023F24Rik	0.705329	0.000869711	lncRNA
4931431B13Rik	1.95115	0.00109958	lncRNA
2900089D17Rik	-1.12604	0.0017131	lncRNA
Gm26825	3.10769	0.00183971	lncRNA
Gm26771	-1.4272	0.00222756	lncRNA
2810433D01Rik	-1.30455	0.00267604	lncRNA
AI838599	0.89254	0.00279018	lncRNA
Gm45470	0.921809	0.00298943	lncRNA
Gm17039	-1.28892	0.00316613	lncRNA
Gm15889	0.88127	0.00324996	lncRNA
Gm16537	-2.06677	0.00329022	lncRNA
Gm26892	-1.57049	0.00335927	lncRNA
Rbm3os	-0.798748	0.00344814	lncRNA
AC154760.1	-1.45949	0.00433975	lncRNA
Gm11946	-0.615324	0.00439654	lncRNA
Gm13999	0.783319	0.00466443	lncRNA
Gm20634	0.850916	0.00481509	lncRNA
5930430L01Rik	-0.926373	0.00523099	lncRNA
Gm43401	1.05039	0.00589806	lncRNA
1810019D21Rik	0.604225	0.00667098	lncRNA
Gm11670	0.923029	0.0088803	lncRNA
C130080G10Rik	0.827437	0.00954276	lncRNA
Mirt1	-1.36371	0.00959474	lncRNA
Gm47302	-0.850015	0.000173229	miRNA
Gm27288	1.51655	0.00112007	miRNA
Gm27694	1.16343	0.00240954	misc_RNA
mt-Tg	-10.2232	1.60684e-30	Mt_tRNA
H2-T10	-0.864289	0.00331838	polymorphic_pseudogene
Rps13-ps2	-13.5336	1.32784e-199	processed_pseudogene
Rps13-ps1	9.7559	7.11041e-177	processed_pseudogene
Gm6969	5.32407	8.12378e-104	processed_pseudogene
Rps15a-ps8	5.69124	1.15022e-35	processed_pseudogene
Rps15a-ps5	2.73713	7.52081e-22	processed_pseudogene
Rpl3-ps2	-5.69354	2.69676e-18	processed_pseudogene
Gm8730	3.30897	2.97365e-17	processed_pseudogene
Gm10709	-5.71815	1.05964e-13	processed_pseudogene
Rps15a-ps7	1.71031	1.72168e-13	processed_pseudogene
Gm5345	-5.56421	1.15022e-11	processed_pseudogene
Gm13410	3.60281	7.68044e-10	processed_pseudogene
Gm4366	-1.01742	2.13088e-08	processed_pseudogene
Gm4864	-2.06469	1.2529e-07	processed_pseudogene
Gm11868	2.15279	1.29805e-07	processed_pseudogene
Gm10167	2.58569	1.98299e-07	processed_pseudogene
Gm6548	-1.10459	1.52453e-05	processed_pseudogene
Rps15a-ps6	1.74145	9.87675e-05	processed_pseudogene
Gm5514	-6.80233	0.000173016	processed_pseudogene
Rps3a3	4.17795	0.000292074	processed_pseudogene
Gm6159	-3.58642	0.000593301	processed_pseudogene
Gm15610	2.72611	0.000701895	processed_pseudogene
Gm12251	3.87417	0.000952012	processed_pseudogene
Gm7809	2.25194	0.00100109	processed_pseudogene
Rpsa-ps9	-3.8724	0.00116075	processed_pseudogene
Gm12250	-1.27099	0.0012087	processed_pseudogene
Gm15459	3.11871	0.00179323	processed_pseudogene
Gm20796	2.09271	0.00204214	processed_pseudogene
Gm8784	3.33672	0.00206465	processed_pseudogene
Rpl36-ps2	5.11726	0.00228584	processed_pseudogene
Gm12191	1.79288	0.00233088	processed_pseudogene
Crry-ps	-3.76168	0.00262844	processed_pseudogene
Gm7049	0.860798	0.00313256	processed_pseudogene
Gm16378	2.77204	0.00336759	processed_pseudogene
AC157602.1	-3.44297	0.00583623	processed_pseudogene
Gm3788	3.05659	0.00626587	processed_pseudogene
Gm10557	1.01151	0.00716727	processed_pseudogene
Gm7285	1.63402	0.0086958	processed_pseudogene
Gm11847	-1.22625	0.00922838	processed_pseudogene
AC123611.1	1.63662	0.00925115	processed_pseudogene
Gm20417	1.40463	0.000289006	processed_transcript
Trim12a	-11.1559	2.43565e-205	protein_coding
Gdpd3	4.4598	1.06538e-167	protein_coding
Trim30d	-10.138	3.19531e-122	protein_coding
Rpl29	-6.36996	1.61302e-81	protein_coding
Rab6b	-1.9318	1.1582e-75	protein_coding
Ifi213	-5.88826	1.96907e-75	protein_coding
Padi4	-4.54835	3.9145e-65	protein_coding
Smim6	-3.95384	7.7327e-65	protein_coding
Nupr1	1.60644	2.02506e-64	protein_coding
St6galnac2	1.6586	3.3327e-61	protein_coding
Trim5	-4.55484	1.20835e-56	protein_coding
Nxpe4	-3.68238	4.22292e-51	protein_coding
Ankrd63	-5.7775	3.46824e-49	protein_coding
Mpzl2	2.01236	6.16565e-45	protein_coding
Unc5a	-5.78331	8.35563e-43	protein_coding
St6galnac1	7.00497	7.19857e-42	protein_coding
Casc4	-1.6074	3.66296e-40	protein_coding
Atp1a4	5.11252	7.24665e-40	protein_coding
Dbp	-2.90461	2.55628e-39	protein_coding
Trim34b	4.84319	3.79158e-37	protein_coding
Chil3	-1.32714	5.67834e-35	protein_coding
Gm9008	8.08804	7.45555e-35	protein_coding
Zfp990	6.61087	2.85776e-34	protein_coding
Nr1d1	-2.57532	3.82527e-34	protein_coding
Ifi209	-2.93553	1.80149e-33	protein_coding
Trim34a	-2.19487	5.23094e-33	protein_coding
Fbp2	4.16823	5.08897e-31	protein_coding
Ifi206	-5.01431	1.24338e-30	protein_coding
Trpc6	-2.2769	1.40198e-30	protein_coding
St6galnac2	1.59032	4.4279e-30	protein_coding
Ifi202b	6.00435	1.32891e-29	protein_coding
Ceacam2	-4.97781	3.93508e-27	protein_coding
Disp2	-2.46234	1.25758e-26	protein_coding
Elovl1	-1.00706	7.13633e-26	protein_coding
Capza1	-1.74012	3.67104e-25	protein_coding
Sphk2	-1.21756	6.96415e-25	protein_coding
Armcx4	1.37875	1.24256e-24	protein_coding
Tmem221	-3.4114	2.34698e-24	protein_coding
Spta1	3.10341	6.91855e-24	protein_coding
Hsph1	1.3904	1.3895e-23	protein_coding
Plekha6	-1.13703	3.79108e-23	protein_coding
Mill2	0.981266	1.36555e-22	protein_coding
mt-Nd3	-5.89681	3.03404e-22	protein_coding
Acoxl	-1.66317	1.16407e-21	protein_coding
B3gnt3	-2.16183	4.64633e-21	protein_coding
Tmem212	-1.68426	5.9247e-21	protein_coding
Sord	-1.02148	6.92632e-21	protein_coding
Gvin1	-6.17041	1.01649e-20	protein_coding
Zfp429	-3.45214	1.85178e-20	protein_coding
Kpna2	-3.02909	7.45766e-20	protein_coding
Adamts15	1.22735	4.06116e-19	protein_coding
Fcmr	-2.76358	4.65312e-19	protein_coding
Nxpe2	-4.56285	8.34595e-19	protein_coding
Coro1a	-1.00056	1.93138e-18	protein_coding
Pkig	-1.10209	2.26555e-18	protein_coding
Serinc3	-0.937802	2.85841e-18	protein_coding
Gprc5b	0.84406	3.68999e-18	protein_coding
Cfd	-1.85619	4.11921e-18	protein_coding
Prrg3	0.772949	5.67534e-18	protein_coding
Cd79b	-1.98244	1.7613e-17	protein_coding
Eif3j1	-2.56241	2.72422e-17	protein_coding
Fcer2a	-2.87095	3.28577e-17	protein_coding
Serpina1b	3.11013	2.02095e-16	protein_coding
Plod1	0.930517	2.94059e-16	protein_coding
Tspan11	1.51068	3.05218e-16	protein_coding
Spink5	1.63872	4.13717e-16	protein_coding
Best1	3.63513	4.99744e-16	protein_coding
Col1a1	-1.23435	8.19115e-16	protein_coding
Nr1d2	-0.789801	9.08062e-16	protein_coding
Rasd2	-2.08998	1.23797e-15	protein_coding
Gsto1	-0.980634	1.36919e-15	protein_coding
Mapkbp1	0.940145	2.12204e-15	protein_coding
Gsta3	0.814472	2.46487e-15	protein_coding
Bhlhe41	-1.35353	5.84785e-15	protein_coding
Stk17b	-0.789399	1.3065e-14	protein_coding
Zfp236	0.875272	1.51248e-14	protein_coding
Rasl11a	1.59314	2.31646e-14	protein_coding
Gm16432	1.76094	2.38525e-14	protein_coding
Dapk1	0.690924	2.42484e-14	protein_coding
Heatr5a	0.770381	2.72544e-14	protein_coding
Pax5	-2.41996	3.33197e-14	protein_coding
Fancc	-1.2196	3.68165e-14	protein_coding
Akr1c14	1.1707	5.52775e-14	protein_coding
Napsa	-0.745367	6.31175e-14	protein_coding
Hsp90aa1	1.08389	7.50493e-14	protein_coding
Pcx	-0.774379	1.72168e-13	protein_coding
Fmo2	0.843903	1.74478e-13	protein_coding
St6galnac5	1.95938	4.34216e-13	protein_coding
Fgfr4	0.715632	1.55051e-12	protein_coding
Mndal	-1.21947	2.67259e-12	protein_coding
Prex1	-0.682745	2.7813e-12	protein_coding
Pknox2	1.11341	2.93632e-12	protein_coding
Ppbp	-2.01201	3.37878e-12	protein_coding
Cybrd1	0.925123	3.37878e-12	protein_coding
S100a9	-1.94062	3.56298e-12	protein_coding
Scn3a	-1.32555	4.1799e-12	protein_coding
Retn	-3.11582	5.77314e-12	protein_coding
Hmgb1	1.06169	6.40529e-12	protein_coding
Atp6v1c2	-0.660179	1.10064e-11	protein_coding
Ccl6	-0.793039	1.15801e-11	protein_coding
D430041D05Rik	1.90913	1.17368e-11	protein_coding
Cd79a	-2.17364	1.18284e-11	protein_coding
Cotl1	-0.777718	1.55863e-11	protein_coding
Ms4a1	-1.84633	2.10715e-11	protein_coding
Hspa1b	2.00919	2.5733e-11	protein_coding
Cbl	-0.711025	2.5733e-11	protein_coding
Axin2	0.860218	3.08643e-11	protein_coding
Myo7a	-1.05227	3.26391e-11	protein_coding
Aplnr	-0.682	3.56241e-11	protein_coding
Cyp4f18	-2.10071	4.43171e-11	protein_coding
Ccdc82	-0.745498	5.77261e-11	protein_coding
Methig1	5.68766	6.50634e-11	protein_coding
Btla	-1.45471	6.55098e-11	protein_coding
Slc6a2	0.819654	9.95655e-11	protein_coding
Padi3	-3.17497	1.16646e-10	protein_coding
Ces1g	1.05109	1.2426e-10	protein_coding
Cxcl5	4.18423	1.53979e-10	protein_coding
Cysltr2	-2.83001	1.71789e-10	protein_coding
Negr1	-1.92156	1.92941e-10	protein_coding
Clock	0.676419	2.13381e-10	protein_coding
Grin2c	2.54369	2.41306e-10	protein_coding
H2-Ob	-1.40313	2.46818e-10	protein_coding
Col3a1	-0.877932	2.4996e-10	protein_coding
BC147527	-3.58675	3.62359e-10	protein_coding
Pqlc1	-0.771431	4.44042e-10	protein_coding
A730046J19Rik	-4.64706	4.80409e-10	protein_coding
Bank1	-2.02029	4.95763e-10	protein_coding
Tinagl1	0.70914	5.53911e-10	protein_coding
Igfbp3	-0.668664	5.65117e-10	protein_coding
Gipc2	-0.861466	6.20882e-10	protein_coding
Apobec3	-0.918901	6.95173e-10	protein_coding
Asah1	-0.693651	6.95173e-10	protein_coding
Rps15a	-0.604328	6.99921e-10	protein_coding
Pydc3	-1.40215	8.79447e-10	protein_coding
Grem2	-0.730504	9.00007e-10	protein_coding
Atp9a	0.617531	9.26044e-10	protein_coding
Abca17	-1.62127	9.7695e-10	protein_coding
Serpina3k	2.13559	1.03627e-09	protein_coding
Stip1	0.740008	1.16686e-09	protein_coding
Cd22	-1.83113	1.38224e-09	protein_coding
Elovl7	1.73057	1.39911e-09	protein_coding
Cd19	-2.13124	1.49376e-09	protein_coding
Jmjd7	-2.62919	1.50658e-09	protein_coding
Itgb2	-0.686177	1.90353e-09	protein_coding
Lonrf3	1.38678	1.93304e-09	protein_coding
Gm28042	-1.99687	2.22361e-09	protein_coding
Actb	-0.654604	2.47313e-09	protein_coding
Arhgdib	-0.630359	2.6146e-09	protein_coding
H2-T24	-0.769836	2.6146e-09	protein_coding
Dnaja1	0.640548	2.89325e-09	protein_coding
Capg	-0.741535	2.93858e-09	protein_coding
Trim3	0.610147	3.65982e-09	protein_coding
Mettl7a3	3.04828	4.36897e-09	protein_coding
Rras2	0.674884	6.82566e-09	protein_coding
Rorc	1.06588	7.39952e-09	protein_coding
Ifi203	-0.869103	7.42685e-09	protein_coding
Pdgfra	0.635269	7.76305e-09	protein_coding
Hspa4l	0.684293	9.32543e-09	protein_coding
Pou2af1	-1.72191	9.57184e-09	protein_coding
Dgat2	-1.25908	1.07497e-08	protein_coding
Mef2c	-0.741911	1.08365e-08	protein_coding
Trim30b	-2.50891	1.27795e-08	protein_coding
Cntn1	1.49296	1.29795e-08	protein_coding
Igsf23	2.16082	1.62155e-08	protein_coding
Ano3	3.17798	1.7782e-08	protein_coding
Sell	-1.24396	1.80685e-08	protein_coding
Syt17	1.37653	2.06447e-08	protein_coding
Itga4	-0.699451	2.10395e-08	protein_coding
Bex2	-1.22458	2.72967e-08	protein_coding
Pgap2	-0.630082	2.77506e-08	protein_coding
Cacna1i	-2.58211	3.27292e-08	protein_coding
Map3k6	1.18972	3.31736e-08	protein_coding
Hdc	-0.735648	3.45009e-08	protein_coding
Pamr1	-0.896473	4.6196e-08	protein_coding
Rab3c	1.27118	4.6196e-08	protein_coding
Retnlg	-1.95498	4.94523e-08	protein_coding
Glb1	-0.931985	5.36203e-08	protein_coding
Scn2b	2.04493	5.46687e-08	protein_coding
F2rl2	-3.43994	5.98645e-08	protein_coding
Lgi2	-1.07	6.22304e-08	protein_coding
Mmp9	-1.43881	6.32294e-08	protein_coding
Rpl3	-2.18994	6.36403e-08	protein_coding
Serpina3n	0.833807	6.99542e-08	protein_coding
Itgad	1.89601	7.1619e-08	protein_coding
Cftr	1.03998	7.8454e-08	protein_coding
P4ha1	0.605926	8.16608e-08	protein_coding
Bst2	-0.724	8.41258e-08	protein_coding
Tlr12	-1.70722	8.75e-08	protein_coding
Cd37	-1.36138	8.97057e-08	protein_coding
Nup210	-0.767426	8.97337e-08	protein_coding
Slc27a6	-1.21369	9.54403e-08	protein_coding
Bhlhe40	-0.691876	9.90731e-08	protein_coding
Loxl1	-0.720122	1.35883e-07	protein_coding
Ciart	-1.08169	1.36775e-07	protein_coding
Ccnd1	-0.675999	1.36775e-07	protein_coding
F7	-1.8639	1.40304e-07	protein_coding
Fcrla	-2.28715	1.4483e-07	protein_coding
Myrip	1.06267	1.45208e-07	protein_coding
Tcp11l1	1.24553	1.49525e-07	protein_coding
Slc28a2	-2.03651	1.64464e-07	protein_coding
Laptm5	-0.590111	1.83206e-07	protein_coding
S100a8	-1.89953	2.0367e-07	protein_coding
Angptl2	-0.602808	2.20862e-07	protein_coding
Cxcr4	-0.618001	2.27046e-07	protein_coding
Tnc	-1.18185	2.49731e-07	protein_coding
Kcna2	0.811659	2.50933e-07	protein_coding
Cxcl15	-0.608584	2.61357e-07	protein_coding
Fpr1	-1.08648	2.61375e-07	protein_coding
Mettl7a2	4.01791	2.6384e-07	protein_coding
Atp13a4	1.16502	2.67014e-07	protein_coding
Ccl5	-1.61981	2.80167e-07	protein_coding
Nfil3	1.44807	3.14814e-07	protein_coding
Rac2	-0.94333	3.33586e-07	protein_coding
Cyp2a5	-1.35729	3.40074e-07	protein_coding
Dtx4	0.76049	3.92707e-07	protein_coding
Plvap	-0.722925	4.24986e-07	protein_coding
Fam124b	1.90693	4.69045e-07	protein_coding
Tubb1	-1.61853	4.88124e-07	protein_coding
H2-DMb2	-1.06883	4.94532e-07	protein_coding
Vegfc	0.953468	5.30826e-07	protein_coding
Cdh22	-2.71843	5.43651e-07	protein_coding
Itgal	-0.657137	5.48732e-07	protein_coding
Pfkfb3	-0.596408	5.65599e-07	protein_coding
Spg11	-0.743915	5.70359e-07	protein_coding
Blk	-1.91431	5.75847e-07	protein_coding
Col1a2	-0.621853	5.85892e-07	protein_coding
Fbp1	2.04344	6.43706e-07	protein_coding
Map4k1	-1.2068	6.7507e-07	protein_coding
Syk	-0.713775	7.33769e-07	protein_coding
Acta2	-0.629412	7.63233e-07	protein_coding
Fermt3	-0.84744	9.25385e-07	protein_coding
Osbpl3	-0.802651	9.55973e-07	protein_coding
4833420G17Rik	-0.798355	9.70468e-07	protein_coding
Kmo	-1.5235	9.83344e-07	protein_coding
Cxcl14	0.596518	1.01351e-06	protein_coding
Exd1	1.929	1.07607e-06	protein_coding
Fxyd6	0.812472	1.09868e-06	protein_coding
Naip5	-1.39707	1.11326e-06	protein_coding
Nr4a3	1.25919	1.1542e-06	protein_coding
Cyfip2	-0.724401	1.1542e-06	protein_coding
Tmem59l	-1.92689	1.29889e-06	protein_coding
Tnnt2	0.663209	1.32982e-06	protein_coding
Angptl7	1.93027	1.35101e-06	protein_coding
C1qtnf2	-1.00789	1.37644e-06	protein_coding
Slc25a1	-0.809593	1.39417e-06	protein_coding
Dock2	-0.762148	1.3993e-06	protein_coding
Rprml	1.87534	1.45547e-06	protein_coding
Gzma	-2.01023	1.49093e-06	protein_coding
F10	1.22884	1.50633e-06	protein_coding
Hcls1	-0.801584	1.62356e-06	protein_coding
Slfn2	-0.746938	1.66506e-06	protein_coding
Esd	-0.602159	1.68387e-06	protein_coding
Zfp346	-0.761605	1.6982e-06	protein_coding
Mmp2	-0.783909	1.6982e-06	protein_coding
Retnla	0.978295	1.90713e-06	protein_coding
Cxcr5	-1.69541	1.97959e-06	protein_coding
Lsm4	-0.925582	1.97959e-06	protein_coding
Rgs2	-0.625563	2.05188e-06	protein_coding
Spib	-1.7496	2.06109e-06	protein_coding
Nnmt	-1.90575	2.06109e-06	protein_coding
Fzd6	-0.592059	2.07261e-06	protein_coding
Tmem86a	-0.981394	2.15687e-06	protein_coding
Ptpn6	-0.669553	2.30989e-06	protein_coding
Man2b1	-0.591878	2.31547e-06	protein_coding
Aldh1a1	0.614443	2.31547e-06	protein_coding
Fmnl1	-0.648567	2.49196e-06	protein_coding
Ly6c2	-1.42982	2.59426e-06	protein_coding
Lrmda	-1.94683	2.74009e-06	protein_coding
Jchain	-0.916244	2.74009e-06	protein_coding
Cracr2a	-0.588909	2.788e-06	protein_coding
Nlgn2	0.713177	3.03517e-06	protein_coding
Cry1	0.708487	3.097e-06	protein_coding
Trpc3	-1.69988	3.1324e-06	protein_coding
Bcan	1.40297	3.1974e-06	protein_coding
Gpr176	-3.01657	3.22546e-06	protein_coding
Myo15b	1.46394	3.35433e-06	protein_coding
Treml2	-1.40648	3.36214e-06	protein_coding
Cd68	-0.709128	3.53563e-06	protein_coding
Fabp4	-1.98855	3.86416e-06	protein_coding
Zfp868	1.11746	4.04241e-06	protein_coding
Neurl3	-0.958951	4.04241e-06	protein_coding
Ltb	-1.27601	4.04241e-06	protein_coding
Fcgr3	-0.825601	4.25483e-06	protein_coding
Gsg1l	-1.46039	4.25483e-06	protein_coding
Bpifa1	-1.99208	5.24816e-06	protein_coding
Adipoq	-1.48205	5.54756e-06	protein_coding
Slc38a5	-0.763816	5.62806e-06	protein_coding
Tnfrsf13c	-1.7811	6.19007e-06	protein_coding
Cd177	1.74555	6.29193e-06	protein_coding
Ahcy	-2.25762	6.48506e-06	protein_coding
Adm	1.39564	7.84631e-06	protein_coding
Itih5	0.75873	8.29026e-06	protein_coding
Rsl1	-1.20996	8.72768e-06	protein_coding
Col28a1	-2.0573	8.75154e-06	protein_coding
Lpl	-0.587134	9.05876e-06	protein_coding
Ripor2	-0.890222	9.10106e-06	protein_coding
Cacybp	0.662962	9.19549e-06	protein_coding
Ucp1	-7.36023	9.30142e-06	protein_coding
Fcer1g	-0.745173	9.3231e-06	protein_coding
Lcn2	-0.669267	1.0552e-05	protein_coding
Ppp2r2c	1.28067	1.05898e-05	protein_coding
Atp1a3	-1.21431	1.07807e-05	protein_coding
Aoc1	-1.67982	1.08623e-05	protein_coding
Cdh13	-0.605757	1.18536e-05	protein_coding
Cdca7l	-1.31529	1.18536e-05	protein_coding
Bex4	-0.967842	1.23258e-05	protein_coding
Cyp2e1	-0.827865	1.25938e-05	protein_coding
Slc13a4	1.17386	1.26059e-05	protein_coding
Hif3a	1.49346	1.52453e-05	protein_coding
Sash3	-0.796218	1.5266e-05	protein_coding
Mtmr9	0.735142	1.57573e-05	protein_coding
Fgr	-0.758297	1.67015e-05	protein_coding
Ifi207	-0.988642	1.79351e-05	protein_coding
Fcrl1	-1.90894	1.87059e-05	protein_coding
Sfi1	0.741566	1.90096e-05	protein_coding
Bin2	-0.697025	1.91058e-05	protein_coding
Spp1	1.27589	1.92471e-05	protein_coding
Bri3	-0.59749	1.9297e-05	protein_coding
Ltf	-1.95064	2.05662e-05	protein_coding
Slitrk6	1.1153	2.11037e-05	protein_coding
Cox6b2	1.00359	2.25364e-05	protein_coding
Tubb4a	-0.715795	2.25364e-05	protein_coding
Zfp369	0.685981	2.25364e-05	protein_coding
Pck1	-2.68597	2.25458e-05	protein_coding
Gpatch11	0.618871	2.37061e-05	protein_coding
St8sia4	-0.748649	2.60736e-05	protein_coding
Hist2h4	2.22321	3.08593e-05	protein_coding
Fam169b	-1.53483	3.23885e-05	protein_coding
Siglecg	-1.47518	3.33552e-05	protein_coding
Ly6d	-1.24159	3.35552e-05	protein_coding
Hpcal4	-1.80946	3.50355e-05	protein_coding
Npas2	1.54458	3.95405e-05	protein_coding
2310007B03Rik	-0.598656	4.04256e-05	protein_coding
Plcb2	-0.842183	4.15184e-05	protein_coding
2020-03-01	-0.788599	4.33548e-05	protein_coding
C5ar1	-0.903437	4.35412e-05	protein_coding
Treml1	-2.03887	4.35412e-05	protein_coding
Jag2	0.629457	4.50479e-05	protein_coding
Ptprcap	-1.33857	4.6515e-05	protein_coding
Serpina3m	1.21441	5.1374e-05	protein_coding
Dusp23	-1.0919	5.36246e-05	protein_coding
Cyp1a1	1.25367	5.42233e-05	protein_coding
Zfp992	1.5748	5.60194e-05	protein_coding
Car3	-0.867462	6.03297e-05	protein_coding
Hspa1a	1.33478	6.07422e-05	protein_coding
Epsti1	-1.12868	6.08446e-05	protein_coding
Rpl38	-1.50682	6.27919e-05	protein_coding
Shisa9	1.84348	6.52628e-05	protein_coding
Kcnb1	-0.866907	6.62534e-05	protein_coding
Otop1	-4.48928	6.77662e-05	protein_coding
Slamf7	-1.09029	6.9713e-05	protein_coding
Ttc38	-0.669797	7.04209e-05	protein_coding
Lingo1	-1.33418	7.13829e-05	protein_coding
Crip1	0.668251	7.15977e-05	protein_coding
Kif21b	-1.04268	7.17359e-05	protein_coding
Ccdc88c	-0.676804	7.24344e-05	protein_coding
Slc1a1	-0.641389	7.50703e-05	protein_coding
Prkcb	-1.11578	7.78708e-05	protein_coding
Loxl2	-0.745758	7.80852e-05	protein_coding
Tmem117	0.932224	7.94208e-05	protein_coding
Cr2	-1.57648	7.96834e-05	protein_coding
Vmn2r97	-2.35801	8.13597e-05	protein_coding
Pak6	1.82485	8.2598e-05	protein_coding
Hapln3	2.15458	8.51224e-05	protein_coding
Pkdcc	0.78964	8.54282e-05	protein_coding
Gdf10	-1.02278	8.72348e-05	protein_coding
Alox15	-2.56496	9.15546e-05	protein_coding
Disp1	-0.898058	9.32488e-05	protein_coding
Tbxas1	-0.998386	9.66409e-05	protein_coding
Sfxn1	-0.658685	9.96803e-05	protein_coding
Zfp14	0.891505	9.99293e-05	protein_coding
Ikzf1	-0.637433	0.000101623	protein_coding
Fkbp4	0.624568	0.00010389	protein_coding
Nfam1	-0.652858	0.000104449	protein_coding
Dok3	-0.992278	0.000104966	protein_coding
Zfp831	-1.6005	0.000116533	protein_coding
Pou2f2	-1.00395	0.000118298	protein_coding
Lyz1	0.641038	0.000124128	protein_coding
Pin4	2.78035	0.000125016	protein_coding
Pla2g4b	-1.46235	0.000127736	protein_coding
Lpar2	-1.11948	0.000128529	protein_coding
Myo1g	-0.633288	0.000128957	protein_coding
Igfbp2	-0.628095	0.000130138	protein_coding
Spi1	-0.637136	0.000132879	protein_coding
Eif3j2	0.731998	0.000136561	protein_coding
Ooep	-2.12484	0.000136603	protein_coding
Gpr4	0.791933	0.000136603	protein_coding
Gatm	1.80145	0.000136845	protein_coding
Cd69	-1.3693	0.000136845	protein_coding
Me1	-0.655253	0.000139064	protein_coding
Emilin2	-0.849153	0.000141029	protein_coding
Mb21d2	0.747029	0.000141967	protein_coding
Scube1	-0.776662	0.000146922	protein_coding
Capn6	-1.37373	0.000146922	protein_coding
Klrd1	-1.19892	0.000152478	protein_coding
Leo1	0.872855	0.000154611	protein_coding
Fjx1	-1.63541	0.000163586	protein_coding
Fcgr4	-1.36392	0.000164241	protein_coding
Pik3cd	-0.629844	0.000166896	protein_coding
Cdkn1c	0.616773	0.000171327	protein_coding
B3gnt5	-0.998234	0.00017354	protein_coding
Klra4	-2.07925	0.000176131	protein_coding
Rhou	0.739752	0.000189889	protein_coding
Ppia	1.82024	0.000197162	protein_coding
Aspg	-1.76389	0.000205823	protein_coding
Pgm5	-0.725547	0.000205823	protein_coding
Banp	0.750556	0.000205823	protein_coding
Hbb-bt	-0.773519	0.000209479	protein_coding
Ncf2	-0.674274	0.000209525	protein_coding
Blnk	-1.1015	0.000214249	protein_coding
AB124611	-1.01567	0.000215214	protein_coding
Siglec5	-0.869515	0.000226973	protein_coding
Fcho1	-1.24708	0.00022719	protein_coding
Mcm6	-1.0716	0.000228866	protein_coding
Ccl28	-2.43135	0.000230832	protein_coding
Ifitm1	0.655927	0.000233459	protein_coding
C1qtnf1	-0.59087	0.000236094	protein_coding
A430078G23Rik	-1.41714	0.000243965	protein_coding
Lilra5	-0.811355	0.000244564	protein_coding
Cd300lg	-1.06096	0.000249346	protein_coding
Tnfrsf13b	-0.943905	0.000259165	protein_coding
F2rl1	-0.697213	0.000270676	protein_coding
Lrg1	-0.925021	0.000270676	protein_coding
Tlr1	-1.33739	0.000270788	protein_coding
Olfr1033	1.05666	0.000272017	protein_coding
Tbc1d10c	-1.08461	0.00027926	protein_coding
Spn	-0.767994	0.000302229	protein_coding
Zbtb16	2.09909	0.000302229	protein_coding
Bub1b	-1.0987	0.000318677	protein_coding
Klhdc7a	-0.685871	0.000327566	protein_coding
Pik3ip1	-0.586144	0.000343172	protein_coding
Serpina9	-2.86966	0.000344646	protein_coding
Prodh	0.601099	0.000356121	protein_coding
Tmc7	0.931064	0.000357808	protein_coding
Ubash3b	-0.79513	0.000362793	protein_coding
Ikzf3	-0.971888	0.000362804	protein_coding
Sfrp2	-1.30159	0.000365534	protein_coding
Iqck	0.764812	0.00036909	protein_coding
Nppa	-1.91412	0.000376177	protein_coding
Kazald1	-1.01235	0.000381314	protein_coding
Farp2	0.688751	0.000386052	protein_coding
Sbk1	-0.729378	0.000394138	protein_coding
2020-09-01	-0.901153	0.00039501	protein_coding
Ebf1	-0.634112	0.000398645	protein_coding
Zfp970	0.702438	0.000411986	protein_coding
Cacna2d4	-1.19307	0.000425204	protein_coding
Arntl	1.22743	0.0004869	protein_coding
Chil1	-2.07985	0.000487826	protein_coding
Plcg2	-0.621438	0.000513812	protein_coding
Meox1	-0.784758	0.000524246	protein_coding
Plin1	-1.70008	0.000524246	protein_coding
Wfdc1	-0.629055	0.000524246	protein_coding
Nxpe3	0.697034	0.000536173	protein_coding
Sycp1	3.02191	0.000541023	protein_coding
Trim72	-1.30871	0.000542936	protein_coding
Cd48	-0.777809	0.000571351	protein_coding
F5	-1.35746	0.000573612	protein_coding
Gdpd2	0.820767	0.000576469	protein_coding
Kcnc3	-0.659556	0.000576712	protein_coding
Smim5	-0.862109	0.0005888	protein_coding
M1ap	1.20261	0.000606985	protein_coding
Slc5a3	0.708156	0.000608265	protein_coding
Il2rb	-1.04693	0.00063189	protein_coding
Gng4	-2.11148	0.000640999	protein_coding
Evi2	-0.720017	0.000649763	protein_coding
Tkt	-0.624206	0.000662912	protein_coding
Nsa2	0.909326	0.000678477	protein_coding
Lilr4b	-1.08076	0.000700776	protein_coding
Il18rap	-1.07288	0.000709537	protein_coding
Mpzl1	-0.596226	0.000715357	protein_coding
Agr3	-1.17432	0.000731909	protein_coding
Mmrn2	-0.864397	0.000759631	protein_coding
Itih4	-0.61166	0.000770986	protein_coding
Zfp457	1.83005	0.000773567	protein_coding
Poc1a	0.954741	0.00077809	protein_coding
Klk13	-1.21427	0.000781188	protein_coding
Ccr7	-0.9775	0.000783669	protein_coding
Atp8b5	1.76003	0.000802379	protein_coding
Hdac9	-0.838798	0.000811782	protein_coding
Gys2	-3.95049	0.000855404	protein_coding
Mast1	0.9593	0.000860102	protein_coding
Ankrd55	-2.9259	0.000889238	protein_coding
Lancl3	1.46816	0.000889238	protein_coding
Elovl6	-1.50504	0.00090422	protein_coding
Nkg7	-1.45407	0.000912016	protein_coding
Bco2	1.30137	0.00091829	protein_coding
Acadl	-0.626191	0.000932579	protein_coding
C5ar2	-1.28137	0.000950615	protein_coding
Rnf157	-0.958005	0.000952012	protein_coding
Bcl11a	-1.53044	0.000961746	protein_coding
Cd300ld	-1.10635	0.000963192	protein_coding
Slfn4	-1.67533	0.000985186	protein_coding
Frmd5	0.848058	0.00105019	protein_coding
Slc7a11	1.11115	0.00105962	protein_coding
Ms4a4c	-1.2666	0.00107427	protein_coding
Evi2b	-0.706924	0.00108644	protein_coding
Gzmb	-1.81047	0.00116534	protein_coding
Nos2	-1.27937	0.0012087	protein_coding
Hist2h3c1	0.977869	0.00133943	protein_coding
Nrcam	-0.821984	0.00134553	protein_coding
Amd1	0.757044	0.00137735	protein_coding
Itga2b	-0.867325	0.00138881	protein_coding
Cxcr2	-1.34152	0.00139304	protein_coding
Coa4	0.856371	0.0013998	protein_coding
Cd2	-0.673835	0.00142055	protein_coding
Sptb	0.799767	0.00146226	protein_coding
Elovl3	-7.00429	0.00148168	protein_coding
Il10ra	-0.613396	0.00150397	protein_coding
Pkdrej	1.5237	0.00150397	protein_coding
Rnf26	-0.786834	0.00153847	protein_coding
Gprasp2	1.09531	0.00153889	protein_coding
Fabp1	-0.899507	0.00155251	protein_coding
Zan	-1.85242	0.00159254	protein_coding
Sall1	-2.39546	0.00159567	protein_coding
Gpr183	-0.999703	0.00159863	protein_coding
Mrvi1	-0.648148	0.00163907	protein_coding
Sox11	-1.86383	0.00170425	protein_coding
Armc6	0.858207	0.00172656	protein_coding
Cd52	-0.61688	0.00175	protein_coding
Cyp26b1	1.84872	0.00178179	protein_coding
Btk	-0.802825	0.00179476	protein_coding
Naip2	-0.840351	0.00180418	protein_coding
Il18	0.598052	0.00198971	protein_coding
Nanos1	-1.10064	0.00200463	protein_coding
Slc12a5	0.871538	0.00203676	protein_coding
Pycard	-0.783335	0.00203679	protein_coding
Adamts6	-1.0587	0.00204144	protein_coding
Tspan32	-1.00698	0.00204906	protein_coding
Gm6665	3.91881	0.00206758	protein_coding
Gpr137c	0.868373	0.00212913	protein_coding
Ankrd35	-1.34187	0.00221298	protein_coding
Prf1	-1.48465	0.00222756	protein_coding
Itgam	-0.675918	0.00223886	protein_coding
Ap4s1	-0.639525	0.00225025	protein_coding
Nudt7	-0.674486	0.00225139	protein_coding
Dapp1	-0.590782	0.00225859	protein_coding
Pglyrp1	1.04091	0.00228584	protein_coding
Wfdc21	-1.23998	0.00235694	protein_coding
Ubiad1	0.67757	0.00235694	protein_coding
Fkbp5	0.955653	0.00235694	protein_coding
Depdc7	1.13345	0.00235694	protein_coding
Adig	-1.8282	0.00235694	protein_coding
Gm20481	1.45592	0.00238977	protein_coding
Nat8f6	1.87948	0.0024903	protein_coding
Ffar1	-1.81757	0.00252821	protein_coding
Fam69b	-1.04811	0.00252821	protein_coding
Rubcnl	-1.13183	0.00259402	protein_coding
Nlrp1a	2.44142	0.00262844	protein_coding
Trem2	-0.944241	0.00266416	protein_coding
Ntrk2	-0.870109	0.00267604	protein_coding
Col15a1	-0.636207	0.00268385	protein_coding
Vav1	-0.675746	0.00269217	protein_coding
Adssl1	-0.606619	0.00269323	protein_coding
Cerkl	-0.735771	0.00269323	protein_coding
Cst7	-1.86358	0.0027376	protein_coding
Ptprr	1.32898	0.00275026	protein_coding
P2ry10	-0.929154	0.00283553	protein_coding
Adra1a	0.657764	0.00283555	protein_coding
Tmem178	-0.647675	0.00284642	protein_coding
Gchfr	1.5829	0.00286724	protein_coding
Pde6h	-0.655868	0.00298943	protein_coding
Esm1	-1.17448	0.00300278	protein_coding
9930012K11Rik	0.961809	0.00311582	protein_coding
Slc35g2	-0.903622	0.00312363	protein_coding
H2-Q10	-1.43245	0.00316613	protein_coding
Fpr2	-0.71688	0.00316762	protein_coding
Piga	0.64707	0.00318572	protein_coding
Tmem45b	-1.41042	0.00325226	protein_coding
Klhdc9	-0.926096	0.00325295	protein_coding
Prkar2b	-0.60934	0.00325439	protein_coding
Cidea	-2.67994	0.00329804	protein_coding
Epha7	-0.76078	0.00329804	protein_coding
Ctsw	-1.21204	0.00329804	protein_coding
Samsn1	-0.767967	0.00333109	protein_coding
Cdh4	-0.822053	0.00333109	protein_coding
Hmgb2	-1.13451	0.00337481	protein_coding
Insl3	-1.21411	0.00338923	protein_coding
Gp9	-1.48614	0.00345383	protein_coding
Cd1d1	-0.662231	0.0034678	protein_coding
Prss35	-1.43179	0.00347621	protein_coding
Aldoc	-0.818534	0.0035604	protein_coding
AI429214	1.03262	0.00365249	protein_coding
Lacc1	0.759907	0.00380902	protein_coding
Irgc1	1.8476	0.00381345	protein_coding
Ly6k	1.54389	0.00384008	protein_coding
Acvr1c	-1.53002	0.00384366	protein_coding
Wdfy4	-0.651025	0.0038492	protein_coding
Zfp984	-1.37737	0.00386581	protein_coding
Loxl4	-1.01598	0.00389486	protein_coding
Pik3cg	-0.611757	0.00394813	protein_coding
Glt1d1	-1.47386	0.00403586	protein_coding
Cx3cr1	-0.864079	0.00412854	protein_coding
Tmod4	1.22827	0.00415586	protein_coding
Orm1	-1.91033	0.00416801	protein_coding
Ccdc190	0.888603	0.00417788	protein_coding
Stap1	-0.907214	0.00426896	protein_coding
Lgr6	-0.689092	0.00439852	protein_coding
Hmga1	-0.760941	0.00440192	protein_coding
Rhoh	-1.03165	0.00442935	protein_coding
Lrmp	-0.865861	0.00450785	protein_coding
Il1rn	-0.794833	0.00475196	protein_coding
Gpd1	-1.9085	0.00486873	protein_coding
Trem1	-1.18803	0.00488203	protein_coding
Gpr18	-1.23207	0.00504816	protein_coding
Cdkn1a	0.827231	0.00510805	protein_coding
Mcoln3	-0.869483	0.00512104	protein_coding
Adal	0.618019	0.00514569	protein_coding
Ces1b	1.27636	0.0052474	protein_coding
Trpv6	-1.01936	0.00526479	protein_coding
Klra17	-2.69131	0.00528006	protein_coding
Lair1	-0.860394	0.0053137	protein_coding
Mettl27	-0.741183	0.00534925	protein_coding
Hspb1	0.621117	0.00535718	protein_coding
Grap2	-0.651355	0.00536789	protein_coding
Mri1	-0.8418	0.00538584	protein_coding
Haao	-1.2053	0.0054394	protein_coding
Gp5	-1.44074	0.0054394	protein_coding
Carmil2	-1.03538	0.00549669	protein_coding
Tmem171	1.48177	0.00566129	protein_coding
H2-Eb2	-1.00367	0.00567867	protein_coding
Zdhhc2	0.615584	0.00575391	protein_coding
Nfe2	-1.1038	0.00588631	protein_coding
Coch	-1.63274	0.00592702	protein_coding
Il21r	-1.12319	0.00609128	protein_coding
Ly86	-0.770707	0.0061247	protein_coding
Ngef	-0.677584	0.0061247	protein_coding
Pla2g7	-0.600336	0.0061247	protein_coding
Orm3	1.43492	0.00613394	protein_coding
Fam178b	-1.098	0.00615656	protein_coding
Cntnap2	-2.68158	0.0061816	protein_coding
Tmem252	-0.898456	0.0061816	protein_coding
Xkrx	-1.25811	0.0063247	protein_coding
Zfp983	0.681218	0.00643379	protein_coding
Srpk3	-1.06749	0.00645798	protein_coding
Hjurp	-0.831674	0.00645999	protein_coding
Il5ra	-1.84424	0.00646612	protein_coding
Col6a5	1.33002	0.00653655	protein_coding
Jakmip1	-1.12354	0.00663982	protein_coding
Kcnab2	-0.732266	0.00680113	protein_coding
Cd180	-0.77831	0.00687286	protein_coding
Blvrb	-0.600499	0.00687872	protein_coding
Klhl14	-1.64273	0.00696579	protein_coding
Acap1	-0.820278	0.00698096	protein_coding
Kdm8	-0.878604	0.00698404	protein_coding
Trpm2	-1.42528	0.00707301	protein_coding
Frmpd1	-0.921368	0.00713176	protein_coding
Sfn	1.04624	0.00716727	protein_coding
Ly6i	1.27131	0.00720573	protein_coding
Mpl	-1.60268	0.00753198	protein_coding
Avil	1.12985	0.00753353	protein_coding
Arhgap20	-0.632772	0.00773576	protein_coding
4930562C15Rik	0.660487	0.00792946	protein_coding
Tlr7	-0.662734	0.00801339	protein_coding
Susd1	-0.930087	0.00818698	protein_coding
Ppp1r1b	-0.746185	0.00827029	protein_coding
Itgam	-0.648203	0.00855829	protein_coding
Hal	1.99623	0.00863151	protein_coding
Fermt1	0.860392	0.00867175	protein_coding
Cdt1	-0.834288	0.0087155	protein_coding
Ncaph	-0.820721	0.00875719	protein_coding
Treml4	-0.90397	0.00919487	protein_coding
Fkbp11	-0.871175	0.00924227	protein_coding
Hsd3b2	1.97791	0.0093467	protein_coding
Igsf9	-0.915164	0.00944232	protein_coding
Fam19a1	-1.01822	0.00945043	protein_coding
Adgrv1	0.926984	0.00946552	protein_coding
Sfmbt2	-0.932301	0.00951006	protein_coding
Ikzf4	0.970778	0.00970017	protein_coding
Rps7	-0.663682	0.00970017	protein_coding
Mif	-0.643248	0.00976504	protein_coding
Tma7	-0.855503	0.00978365	protein_coding
Aoc3	-0.718562	0.00988864	protein_coding
Tnfsf15	-0.958066	0.00994892	protein_coding
Gm3608	0.853646	3.99027e-09	pseudogene
Gm48840	2.02404	5.4001e-30	TEC
Gm10524	2.34996	1.18284e-11	TEC
Gm43534	-4.5438	2.14407e-09	TEC
5430430B14Rik	1.74407	1.16325e-07	TEC
Gm48835	2.35779	6.07467e-07	TEC
Gm43909	-1.35617	1.25209e-06	TEC
Gm43820	1.9574	1.38242e-05	TEC
Gm43085	-0.599175	0.000156006	TEC
Gm37376	1.26868	0.000411592	TEC
A530030E21Rik	-1.94612	0.000684483	TEC
Gm42528	0.670529	0.000748307	TEC
Gm42793	1.30873	0.00136304	TEC
D630002J18Rik	-1.13761	0.00325672	TEC
AC108802.1	1.32621	0.0048091	TEC
Gm18310	0.786563	0.00716727	TEC
Gm45104	1.5102	0.00903282	TEC
Rps2-ps10	-9.23311	4.0685e-18	transcribed_processed_pseudogene
Gm7240	-9.22284	5.34455e-18	transcribed_processed_pseudogene
Rps4l	-0.826121	0.000186799	transcribed_processed_pseudogene
Gm18194	-1.99596	0.00413813	transcribed_processed_pseudogene
Gm11346	-2.21393	0.00696579	transcribed_processed_pseudogene
4930451G09Rik	-1.26589	0.000796968	transcribed_unitary_pseudogene
Gm4956	1.2257	2.11697e-22	transcribed_unprocessed_pseudogene
Gm6939	-2.90289	4.03592e-10	transcribed_unprocessed_pseudogene
C920006O11Rik	-2.51877	3.57889e-08	transcribed_unprocessed_pseudogene
Tmem181b-ps	1.16999	6.77099e-08	transcribed_unprocessed_pseudogene
2610005L07Rik	1.05744	0.00680978	transcribed_unprocessed_pseudogene
Spr-ps1	2.09182	0.00720573	transcribed_unprocessed_pseudogene
Gm1966	-5.83904	1.08725e-129	unprocessed_pseudogene
Tmem181c-ps	-8.23989	2.13274e-58	unprocessed_pseudogene
Catspere	8.77577	1.94428e-52	unprocessed_pseudogene
Gm28438	7.32502	6.26849e-48	unprocessed_pseudogene
9130208D14Rik	2.52154	1.96477e-07	unprocessed_pseudogene
Ifi203-ps	-1.47673	4.21436e-06	unprocessed_pseudogene
Gm43595	1.05187	0.0094602	unprocessed_pseudogene

## Sheet: Liver
	log2FC	FDR	Gene Type
Ighd	-1.74809	0.000305198	IG_C_gene
Gm44992	11.3043	6.26392e-69	lncRNA
BC018473	11.2793	3.69124e-62	lncRNA
BC049987	-6.13482	1.36844e-52	lncRNA
A330049N07Rik	9.9981	7.89953e-39	lncRNA
Gm47248	-8.45427	2.73111e-35	lncRNA
Gm10680	2.79093	1.71341e-33	lncRNA
1700080G11Rik	-4.70301	2.92994e-30	lncRNA
Gm28078	9.21801	1.02247e-26	lncRNA
Gm13775	-4.46729	1.50311e-25	lncRNA
Gm45301	7.02933	1.79149e-18	lncRNA
Gm45792	-3.26915	3.80814e-16	lncRNA
Gm26809	-3.45899	4.74398e-14	lncRNA
Gm14097	-1.66924	9.45124e-13	lncRNA
Gm48837	-7.85914	1.4881e-12	lncRNA
5330438I03Rik	2.69506	2.28188e-12	lncRNA
Gm15638	-2.01157	3.02584e-12	lncRNA
Gm35696	-2.51378	4.05462e-12	lncRNA
Gm42047	2.38345	4.96446e-11	lncRNA
Gm36251	-3.4545	3.14854e-10	lncRNA
Gm40438	1.79972	1.17276e-09	lncRNA
Gm44662	2.52199	1.37152e-09	lncRNA
Gm29103	1.91106	1.7848e-09	lncRNA
Gm45470	-2.44466	2.29208e-09	lncRNA
Gm15998	-2.8016	2.99292e-09	lncRNA
CT010462.1	-9.07323	4.19009e-09	lncRNA
4732463B04Rik	1.24034	1.24615e-08	lncRNA
Gm19522	1.49778	1.39263e-08	lncRNA
Gm9752	-1.73118	3.56192e-08	lncRNA
Gm20684	-2.11059	4.52484e-08	lncRNA
Gm32468	-7.43546	7.49036e-08	lncRNA
Gm20634	1.63469	8.5893e-08	lncRNA
Gm9967	2.65777	5.47044e-07	lncRNA
Gm10382	2.31775	6.03001e-07	lncRNA
Gm43401	1.10595	7.00583e-07	lncRNA
Meg3	1.82341	9.40325e-07	lncRNA
Gm26669	1.01107	1.00786e-06	lncRNA
C630043F03Rik	-1.66808	1.21407e-06	lncRNA
Gm40770	-1.718	1.25676e-06	lncRNA
AC169509.3	-1.4322	1.34228e-06	lncRNA
Gm44570	1.02266	1.51573e-06	lncRNA
Gm39157	-2.09874	2.5993e-06	lncRNA
Gm44777	-1.03603	4.27615e-06	lncRNA
Gm17690	1.42398	5.29212e-06	lncRNA
1810044k17Rik	2.01794	5.89434e-06	lncRNA
Gm28513	-2.5022	6.31266e-06	lncRNA
Plet1os	-1.94032	6.71484e-06	lncRNA
1810034E14Rik	-1.18984	7.63949e-06	lncRNA
D630024D03Rik	-1.71958	8.46712e-06	lncRNA
Gm42375	-4.48191	9.21484e-06	lncRNA
Gm45941	1.72901	1.02264e-05	lncRNA
Gm31522	-2.63544	1.02492e-05	lncRNA
Gm39318	1.41793	1.13367e-05	lncRNA
Gm11695	2.11936	1.17417e-05	lncRNA
Gm38416	-1.78707	1.64305e-05	lncRNA
Gm32511	-1.73893	2.33668e-05	lncRNA
Gm44751	2.11572	2.53581e-05	lncRNA
C730002L08Rik	1.76265	2.86213e-05	lncRNA
Gm26825	3.02473	3.15195e-05	lncRNA
2900089D17Rik	-1.92532	4.47264e-05	lncRNA
Gm15889	1.60568	5.10591e-05	lncRNA
4930481A15Rik	-1.73752	5.27731e-05	lncRNA
2310001H17Rik	-0.978768	6.47498e-05	lncRNA
Gm17114	-1.17664	9.07532e-05	lncRNA
Gm16063	-2.39321	0.000146386	lncRNA
C230037L18Rik	-1.13315	0.000172879	lncRNA
Gm16548	-0.743124	0.000190746	lncRNA
Gm28875	-1.58081	0.00020108	lncRNA
Gm15611	-1.9132	0.000209304	lncRNA
B930025P03Rik	-2.49783	0.00022325	lncRNA
Gm45767	0.854136	0.00022325	lncRNA
Gm30301	2.18547	0.000266298	lncRNA
Adap2os	0.949327	0.000283638	lncRNA
1700001L05Rik	-0.829969	0.000346039	lncRNA
Gm32872	-1.71743	0.000402608	lncRNA
9830144P21Rik	-1.04887	0.000505828	lncRNA
Gm45469	1.95989	0.000600956	lncRNA
5033406O09Rik	-1.03324	0.000641844	lncRNA
E230016M11Rik	-1.20048	0.0008392	lncRNA
Snhg18	-1.69629	0.00100108	lncRNA
A230005M16Rik	-1.25819	0.00108935	lncRNA
Gm16323	1.35996	0.00112931	lncRNA
Pvt1	-1.66031	0.00113487	lncRNA
Gm45044	-2.06272	0.00115584	lncRNA
AC114543.1	2.22127	0.00120001	lncRNA
Gm43449	1.49974	0.00137512	lncRNA
Gm37336	1.73018	0.00149121	lncRNA
Gm12473	-1.06675	0.00162504	lncRNA
Gm15829	1.05254	0.00177684	lncRNA
Rian	1.79987	0.00183692	lncRNA
Gm32281	1.6252	0.00188916	lncRNA
Gm26714	1.23527	0.00206286	lncRNA
Gm29331	-0.95178	0.00215414	lncRNA
Gm16793	1.14336	0.00221491	lncRNA
AL591207.1	1.50659	0.00284406	lncRNA
Gm11773	1.5205	0.00291941	lncRNA
Dubr	-1.6141	0.00332445	lncRNA
1700052K11Rik	1.15885	0.0035254	lncRNA
Gm47767	-1.48889	0.00369159	lncRNA
Gm11632	-1.04338	0.00378928	lncRNA
Gm13657	-1.58239	0.0040074	lncRNA
Gm48597	-1.62492	0.00427676	lncRNA
2310043M15Rik	1.34583	0.00439184	lncRNA
Gm16170	0.996291	0.00467476	lncRNA
Gm7967	2.65876	0.00480201	lncRNA
Gm15890	1.4626	0.00530129	lncRNA
5930430L01Rik	-1.13442	0.00541872	lncRNA
4930474H06Rik	-1.8812	0.00564841	lncRNA
6430562O15Rik	0.716624	0.00614374	lncRNA
Gm26684	-0.785848	0.00621598	lncRNA
Gm26899	0.622661	0.00690371	lncRNA
Zfas1	-1.11642	0.00719595	lncRNA
Gm30918	-1.11184	0.00734647	lncRNA
Gm14091	2.30192	0.00750367	lncRNA
A330023F24Rik	0.966052	0.00784317	lncRNA
Gm14573	-0.935203	0.00824971	lncRNA
D630033O11Rik	-1.52363	0.00859849	lncRNA
AL589670.3	-0.866544	0.00912968	lncRNA
Gm28577	0.621847	0.00997233	lncRNA
Gm44311	-1.18544	0.000910927	miRNA
Mir8093	1.03032	0.000977646	miRNA
Gm47293	0.844735	0.00359234	miRNA
mt-Tg	-9.31614	1.22949e-29	Mt_tRNA
mt-Tr	-2.95251	0.00417905	Mt_tRNA
H2-Bl	-4.33867	1.5224e-48	polymorphic_pseudogene
H2-T10	-1.58355	1.45959e-07	polymorphic_pseudogene
Cd1d2	5.24671	0.000100642	polymorphic_pseudogene
Rps13-ps1	8.64029	1.20774e-160	processed_pseudogene
Rps13-ps2	-11.5428	8.14317e-84	processed_pseudogene
Gm6969	4.92843	2.25645e-73	processed_pseudogene
Rps15a-ps8	5.59085	4.94094e-37	processed_pseudogene
Dnajc19-ps	-3.57436	8.80486e-22	processed_pseudogene
Rpl3-ps2	-5.02256	1.50248e-21	processed_pseudogene
Gm5131	4.99421	3.18965e-21	processed_pseudogene
Rpl31-ps17	-6.16656	4.89782e-20	processed_pseudogene
Gm9826	-6.0403	9.50458e-20	processed_pseudogene
Gm29718	5.28823	2.47395e-17	processed_pseudogene
Gm5345	-5.9244	1.10855e-16	processed_pseudogene
Rps15a-ps5	2.26178	5.56445e-10	processed_pseudogene
Gm10709	-5.27016	1.11698e-09	processed_pseudogene
Gm10557	1.70752	2.23507e-09	processed_pseudogene
Gm10819	1.78619	2.36883e-07	processed_pseudogene
Gm8784	2.54894	4.41892e-07	processed_pseudogene
Gm8941	0.940179	1.96417e-06	processed_pseudogene
Gm5844	1.5793	2.92674e-06	processed_pseudogene
Gm13328	-6.77019	4.55671e-06	processed_pseudogene
Gm6548	-1.30024	1.57579e-05	processed_pseudogene
Gm15459	3.03628	2.0103e-05	processed_pseudogene
Rps15a-ps7	1.61343	3.58078e-05	processed_pseudogene
Gm5626	-1.66838	7.34884e-05	processed_pseudogene
Pcna-ps2	1.18092	0.000165201	processed_pseudogene
Gm3150	5.43956	0.000173448	processed_pseudogene
Gm7887	0.944935	0.00022325	processed_pseudogene
Gm11675	4.3538	0.000262818	processed_pseudogene
Gm9824	2.34342	0.000314948	processed_pseudogene
Gm15542	0.854677	0.000344584	processed_pseudogene
Rpl36-ps3	5.59335	0.000458895	processed_pseudogene
Gm4482	2.05407	0.000562722	processed_pseudogene
Gm20056	3.69179	0.000676264	processed_pseudogene
Gm19572	-2.18107	0.00123061	processed_pseudogene
Rps15-ps2	-3.94743	0.00138784	processed_pseudogene
Rpl26-ps6	1.66438	0.00141287	processed_pseudogene
Rpl13a-ps1	-3.6394	0.00146518	processed_pseudogene
Gm15920	1.26375	0.00159509	processed_pseudogene
Gm6293	-1.96954	0.00204709	processed_pseudogene
Rps15a-ps6	1.60186	0.00266747	processed_pseudogene
Gm11478	-2.10027	0.00408847	processed_pseudogene
Gm7785	1.53441	0.00439184	processed_pseudogene
Gm18635	-0.976891	0.0048531	processed_pseudogene
Gm5456	5.15098	0.00487997	processed_pseudogene
Rps3a3	2.59286	0.00523451	processed_pseudogene
Gm13502	0.789446	0.00523451	processed_pseudogene
Gm7463	1.12165	0.00530065	processed_pseudogene
Gstp-ps	-0.970184	0.00543338	processed_pseudogene
Rpl36-ps2	4.10431	0.00746823	processed_pseudogene
Mpc1-ps	0.66336	0.00759206	processed_pseudogene
Gm5045	-3.44655	0.00759206	processed_pseudogene
Gm2673	1.356	0.00812086	processed_pseudogene
Gm14567	-1.25103	0.00887911	processed_pseudogene
Gm7816	1.09838	0.00928394	processed_pseudogene
Gm12247	-1.13661	0.0093476	processed_pseudogene
Gm10221	-0.854708	0.0095664	processed_pseudogene
Myom2	6.89373	3.89056e-105	protein_coding
Trim12a	-11.597	8.09125e-76	protein_coding
Mme	-5.10318	7.60305e-75	protein_coding
Dbp	-3.45446	6.25715e-72	protein_coding
Arntl	4.05947	5.43975e-50	protein_coding
Slc10a2	3.48787	5.40201e-49	protein_coding
Slc22a26	5.64356	3.70079e-45	protein_coding
Padi4	-10.5698	8.21218e-45	protein_coding
Acnat2	3.58463	5.57007e-43	protein_coding
Gm16432	4.92101	3.62537e-42	protein_coding
Igsf23	4.85194	1.19998e-41	protein_coding
Ifi202b	10.177	8.92741e-41	protein_coding
Cyp4a12b	-3.61256	2.87011e-40	protein_coding
Gdpd3	4.38673	2.00912e-39	protein_coding
Klhdc7a	-2.26528	2.68898e-39	protein_coding
Hsd3b5	-3.92802	1.49445e-38	protein_coding
Cyp2a22	3.77711	1.94789e-36	protein_coding
Rpl29	-6.77349	3.62472e-36	protein_coding
Dct	-9.90744	7.89622e-36	protein_coding
Ceacam2	-5.9202	6.58348e-34	protein_coding
Eif3j1	-3.92351	1.45924e-33	protein_coding
Kcnk10	-8.06018	3.82329e-33	protein_coding
Cox6b2	-5.95374	7.25013e-33	protein_coding
Glrx	1.80125	5.04864e-29	protein_coding
Apoa4	2.79319	8.22731e-29	protein_coding
Gpcpd1	-2.439	5.29681e-27	protein_coding
Fam19a2	4.67076	1.54594e-26	protein_coding
Gm9008	9.16588	4.08753e-26	protein_coding
Tubb2a	2.0565	1.42707e-25	protein_coding
Chka	1.95001	1.48801e-25	protein_coding
Trim34a	-3.14802	1.17857e-24	protein_coding
Apcs	2.16236	1.80042e-24	protein_coding
Nr1d1	-2.86237	2.8762e-24	protein_coding
Cry1	1.85874	4.24748e-24	protein_coding
Cyp7b1	-3.08954	3.7237e-23	protein_coding
Ccdc7a	4.55751	3.86856e-23	protein_coding
Cdkn1a	4.31145	8.09137e-23	protein_coding
Slc45a3	2.22221	1.90056e-22	protein_coding
Kpna2	-3.52565	1.23526e-21	protein_coding
Bmf	-2.50099	8.56105e-21	protein_coding
Bik	-3.17507	9.62605e-21	protein_coding
Hsp90aa1	1.94848	1.21613e-20	protein_coding
Lgalsl	2.05858	1.48403e-20	protein_coding
4833420G17Rik	-1.91238	1.99523e-20	protein_coding
Lpl	-2.08854	2.6472e-20	protein_coding
Nfil3	1.81873	3.68904e-20	protein_coding
Ildr2	2.76977	4.3641e-20	protein_coding
Selenbp2	-2.99486	7.59943e-20	protein_coding
Bhlhe41	-2.92676	1.61623e-19	protein_coding
Pcp4l1	2.01933	5.66533e-19	protein_coding
Trim5	-4.94852	7.8457e-19	protein_coding
Trim30d	-3.49113	9.65285e-19	protein_coding
Hacl1	1.92863	1.96784e-18	protein_coding
Hspa4l	1.40519	2.07738e-18	protein_coding
Gm28042	-3.2033	4.56877e-18	protein_coding
Wnk4	-2.59747	4.87948e-18	protein_coding
P2ry2	-1.97091	5.62301e-18	protein_coding
Cib3	-2.50585	5.62301e-18	protein_coding
Pnldc1	-2.56511	7.08193e-18	protein_coding
Hacl1	1.92629	9.20447e-18	protein_coding
Mup7	-5.22335	9.37703e-18	protein_coding
Bmp7	-2.96867	9.41895e-18	protein_coding
Plxnb1	-2.30558	1.94743e-17	protein_coding
Hsbp1l1	-3.02086	2.1141e-16	protein_coding
Tfrc	1.70139	7.34114e-16	protein_coding
Tcf24	3.44316	1.01277e-15	protein_coding
Ugt2b38	-2.63295	1.04267e-15	protein_coding
Trim6	3.49428	4.63995e-15	protein_coding
Gpr146	-1.3228	5.94874e-15	protein_coding
Rarres1	-1.68862	5.94874e-15	protein_coding
Jmjd7	-3.20865	8.95737e-15	protein_coding
Slc17a8	1.98966	1.11365e-14	protein_coding
Gck	2.18428	1.25548e-14	protein_coding
St5	1.49179	1.2593e-14	protein_coding
Hsph1	1.61267	3.14901e-14	protein_coding
Slc16a5	2.0245	8.55087e-14	protein_coding
Kcnb1	-2.82195	1.09806e-13	protein_coding
Rusc2	1.34089	1.33181e-13	protein_coding
Disp2	-4.16057	1.34972e-13	protein_coding
Abtb2	1.72599	1.6959e-13	protein_coding
Adrb3	-2.74095	1.98889e-13	protein_coding
Cspg5	-2.6907	2.26149e-13	protein_coding
Cldn1	1.51522	2.5636e-13	protein_coding
Mreg	1.35426	3.67239e-13	protein_coding
Gnat1	-2.05385	6.40281e-13	protein_coding
Serpine2	-2.51131	7.25272e-13	protein_coding
Obp2a	-3.90804	7.31199e-13	protein_coding
Ankrd55	-6.54334	8.90061e-13	protein_coding
Mtmr11	2.22235	1.02948e-12	protein_coding
Slc22a27	3.83649	1.49532e-12	protein_coding
Casc4	-2.05988	1.7739e-12	protein_coding
Sorl1	2.26965	1.88373e-12	protein_coding
Mup8	-2.53033	2.32028e-12	protein_coding
Ces4a	-2.57618	2.62331e-12	protein_coding
Fbxo21	-1.5876	3.16414e-12	protein_coding
Lpar2	-3.94223	3.17608e-12	protein_coding
Spg11	-1.55266	3.72383e-12	protein_coding
Gpc1	-1.96302	3.99746e-12	protein_coding
Hdc	-1.72971	4.30085e-12	protein_coding
Clock	1.23764	4.68082e-12	protein_coding
Mup19	-5.28409	4.86293e-12	protein_coding
Unc13b	-2.32246	6.23425e-12	protein_coding
Fmo2	1.37342	7.88521e-12	protein_coding
Abhd2	1.56458	8.46905e-12	protein_coding
Abcg8	-1.37441	1.42825e-11	protein_coding
Mup20	-2.7306	2.02903e-11	protein_coding
Sae1	1.65837	2.23925e-11	protein_coding
Ccdc171	-2.04105	2.2863e-11	protein_coding
Gstp3	5.28927	2.59587e-11	protein_coding
Hddc3	1.39262	3.23423e-11	protein_coding
Crat	1.3617	3.23423e-11	protein_coding
Ifi204	-1.86868	4.02894e-11	protein_coding
Fmo3	2.47508	4.49544e-11	protein_coding
Acpp	-5.67512	5.39991e-11	protein_coding
Adgrf1	-3.26597	6.51867e-11	protein_coding
Skil	1.2049	6.89166e-11	protein_coding
Tex12	2.17976	7.29089e-11	protein_coding
C77080	-1.31645	7.69015e-11	protein_coding
Abcg5	-1.23554	7.83938e-11	protein_coding
Slc30a10	1.22873	8.63849e-11	protein_coding
Slc22a29	3.10874	9.66455e-11	protein_coding
Miip	-1.78572	1.01627e-10	protein_coding
Fkbp11	-1.49562	1.09071e-10	protein_coding
Net1	1.23578	1.09585e-10	protein_coding
Sphk2	-1.10177	1.40642e-10	protein_coding
Tbcel	-1.23065	1.40945e-10	protein_coding
Hspa1b	2.47524	1.48271e-10	protein_coding
Tbc1d30	-1.60175	1.68828e-10	protein_coding
3110082I17Rik	-1.68046	1.74441e-10	protein_coding
Nr2f2	-1.13383	1.86264e-10	protein_coding
Neurl2	-2.02532	1.87344e-10	protein_coding
Ddc	1.19627	2.22702e-10	protein_coding
Mup12	-4.69593	2.86696e-10	protein_coding
Pcsk4	-1.19857	2.91346e-10	protein_coding
Lad1	-1.92117	3.1246e-10	protein_coding
Ypel2	1.52681	3.14854e-10	protein_coding
Mcam	-1.71027	3.16143e-10	protein_coding
Npr2	-1.12318	3.16143e-10	protein_coding
Rnf152	-1.19798	5.44394e-10	protein_coding
Acot1	1.41515	6.02674e-10	protein_coding
Arhgef16	-3.00773	6.03886e-10	protein_coding
Arhgef10	-2.08877	6.81161e-10	protein_coding
Clpx	1.34317	6.81452e-10	protein_coding
Pnkd	1.06859	9.93392e-10	protein_coding
Il15ra	-1.23548	9.93392e-10	protein_coding
Nup210	-1.57086	1.16433e-09	protein_coding
Pla1a	-1.32871	1.16433e-09	protein_coding
Ppp1r3b	1.91342	1.47699e-09	protein_coding
Rcan1	1.2386	1.62021e-09	protein_coding
Rnaset2b	-4.52853	1.62021e-09	protein_coding
Kbtbd11	2.3562	1.79094e-09	protein_coding
Arsa	-1.07455	2.08607e-09	protein_coding
Ift57	2.45149	2.3258e-09	protein_coding
Anxa5	-1.0827	2.42764e-09	protein_coding
Plin5	1.34341	2.78471e-09	protein_coding
Rorc	1.09077	4.26586e-09	protein_coding
Hjurp	-1.40854	4.39908e-09	protein_coding
Dusp23	-1.43872	5.20693e-09	protein_coding
Nedd4l	1.20336	5.85939e-09	protein_coding
Dpy19l3	-1.34714	5.87975e-09	protein_coding
Sort1	-1.2378	6.3204e-09	protein_coding
Cd276	-2.70407	6.76438e-09	protein_coding
Tifa	-1.71146	6.76438e-09	protein_coding
Ttc38	-1.24025	6.76438e-09	protein_coding
Capza1	-1.38069	8.53645e-09	protein_coding
Ccne1	-1.82376	9.47101e-09	protein_coding
Ccdc24	-1.22561	9.5412e-09	protein_coding
Trib3	-2.18783	1.20404e-08	protein_coding
Il1r1	-1.68578	1.45719e-08	protein_coding
Pnpla2	-1.07681	1.64545e-08	protein_coding
Slc5a6	-1.16662	1.6615e-08	protein_coding
Zfp457	2.97156	1.83536e-08	protein_coding
Chordc1	0.981688	2.00397e-08	protein_coding
Hist2h3c1	1.73883	2.00397e-08	protein_coding
Pla2g4b	-3.35825	2.2469e-08	protein_coding
Tns2	-1.11544	2.27532e-08	protein_coding
Cyp2b13	3.93202	2.30472e-08	protein_coding
Fgfrl1	-0.960921	2.41222e-08	protein_coding
Plekhb1	1.01693	2.52926e-08	protein_coding
Baiap2	1.0926	2.63882e-08	protein_coding
mt-Nd3	-4.43466	2.68855e-08	protein_coding
Hook2	-1.05529	2.85924e-08	protein_coding
Moxd1	-13.5444	3.07111e-08	protein_coding
Gsap	-1.07093	3.10686e-08	protein_coding
Sptbn2	-1.00257	3.33228e-08	protein_coding
Vldlr	1.75824	3.55835e-08	protein_coding
Parp10	-1.05269	3.60006e-08	protein_coding
Habp4	-0.974342	3.81886e-08	protein_coding
Stip1	1.0113	3.8314e-08	protein_coding
Atp6v0d2	1.90385	3.85135e-08	protein_coding
Nipal1	3.54727	3.91684e-08	protein_coding
Ssbp2	-1.73781	4.29006e-08	protein_coding
Lyve1	-1.76667	4.71762e-08	protein_coding
Prkca	-1.55181	5.26122e-08	protein_coding
Gba2	-1.11509	5.34899e-08	protein_coding
Abca5	1.22537	5.70509e-08	protein_coding
Cyp2c38	1.95809	6.02087e-08	protein_coding
Gm4737	2.05069	6.61634e-08	protein_coding
Creld2	1.04577	7.4928e-08	protein_coding
Acmsd	1.10443	7.81508e-08	protein_coding
Akap6	2.21161	9.11671e-08	protein_coding
Slc35d2	1.20267	9.39834e-08	protein_coding
Mthfr	1.32161	9.93125e-08	protein_coding
Cobl	-1.50507	1.0804e-07	protein_coding
Fut10	1.83558	1.10264e-07	protein_coding
Gadd45b	2.40088	1.10643e-07	protein_coding
Srgap3	1.85947	1.29236e-07	protein_coding
Plekhg6	-1.19458	1.31571e-07	protein_coding
Myh10	-1.44969	1.4417e-07	protein_coding
Rnf26	-1.37298	1.49076e-07	protein_coding
Ubiad1	1.18871	1.60039e-07	protein_coding
Pdk1	1.01706	1.62185e-07	protein_coding
Mettl7a3	5.42891	1.63618e-07	protein_coding
Col4a2	-1.49245	1.75659e-07	protein_coding
Nt5e	1.62418	1.92213e-07	protein_coding
Slc6a9	-1.12329	2.00617e-07	protein_coding
Thrsp	1.6776	2.36883e-07	protein_coding
Efna3	-2.55499	2.37921e-07	protein_coding
Ciart	-1.64098	2.53936e-07	protein_coding
Fpgs	0.975732	2.81014e-07	protein_coding
Serpina12	-3.54007	3.0303e-07	protein_coding
Mup17	-2.02226	3.03414e-07	protein_coding
Cyp2b10	1.73707	3.04783e-07	protein_coding
As3mt	1.7338	3.19392e-07	protein_coding
6430573F11Rik	-1.67999	3.23422e-07	protein_coding
Insc	1.59869	3.46814e-07	protein_coding
Sel1l3	-1.38337	3.85435e-07	protein_coding
Zkscan17	-0.947859	3.97623e-07	protein_coding
Dnase2b	0.90225	4.14899e-07	protein_coding
Serpina7	-1.40342	4.42487e-07	protein_coding
Nr3c2	-1.19013	4.42487e-07	protein_coding
Hao2	3.10321	4.65566e-07	protein_coding
Cpox	0.996045	5.40421e-07	protein_coding
Tgfbr3l	-2.05874	5.81261e-07	protein_coding
Ahctf1	0.96431	6.29773e-07	protein_coding
Eml4	0.935411	6.55111e-07	protein_coding
Fgf1	0.970469	6.93261e-07	protein_coding
Glb1	-1.44937	7.26503e-07	protein_coding
Prex1	-1.33903	7.30911e-07	protein_coding
Mmd2	1.89818	7.5752e-07	protein_coding
Mup6	-1.79203	8.01993e-07	protein_coding
Tbc1d16	-1.05066	8.09261e-07	protein_coding
Tpm2	-1.58296	8.12943e-07	protein_coding
Cpeb1	-1.53223	8.27719e-07	protein_coding
Lrfn3	1.59213	8.96316e-07	protein_coding
Rnf43	-1.06294	9.01082e-07	protein_coding
Trim7	0.924683	9.38599e-07	protein_coding
Rpl3	-2.93955	9.65176e-07	protein_coding
Cacybp	0.851417	1.02878e-06	protein_coding
Gm3839	-1.49791	1.1049e-06	protein_coding
Rgs16	-2.48759	1.24503e-06	protein_coding
Vmn1r51	1.67158	1.31081e-06	protein_coding
Zfp36l1	0.969174	1.31081e-06	protein_coding
Hmgb3	-1.32884	1.35478e-06	protein_coding
Pfkfb3	-1.75579	1.3658e-06	protein_coding
Acacb	1.03666	1.37018e-06	protein_coding
Pdk4	1.76548	1.549e-06	protein_coding
Slc22a7	-1.91145	1.79161e-06	protein_coding
Ulk1	-0.907715	1.79161e-06	protein_coding
Mup14	-1.78859	1.8969e-06	protein_coding
Htr1d	-2.85772	1.91864e-06	protein_coding
Palld	0.990892	1.94467e-06	protein_coding
Slc17a3	0.833168	1.95222e-06	protein_coding
Gm49721	-4.58143	1.9628e-06	protein_coding
Naaladl2	1.20522	2.17056e-06	protein_coding
Hdac11	-0.845124	2.21693e-06	protein_coding
BC029722	-1.3617	2.29126e-06	protein_coding
Dnajb4	0.88222	2.29126e-06	protein_coding
Acot3	1.63167	2.46586e-06	protein_coding
Tsc22d3	1.13603	2.48618e-06	protein_coding
Slc20a1	-0.888909	2.55303e-06	protein_coding
Fermt1	2.7022	2.90736e-06	protein_coding
Ank3	-1.14516	2.92482e-06	protein_coding
Dyrk1b	-1.17978	3.27032e-06	protein_coding
Smim22	2.4664	3.27104e-06	protein_coding
Hist1h1c	1.28003	3.37334e-06	protein_coding
Plxna2	1.22214	3.38515e-06	protein_coding
Cyp17a1	2.33781	3.43641e-06	protein_coding
Col20a1	1.46947	3.69906e-06	protein_coding
Fxyd6	1.77937	3.98148e-06	protein_coding
Cadm4	-1.61868	3.98541e-06	protein_coding
Bcl6b	-1.53147	4.15039e-06	protein_coding
Cyp2a4	-4.07827	4.28772e-06	protein_coding
Nmrk1	1.14369	4.28772e-06	protein_coding
Eepd1	-1.30981	4.31601e-06	protein_coding
Dixdc1	-1.18652	4.36187e-06	protein_coding
Gm33543	-1.09199	4.54564e-06	protein_coding
Col3a1	-1.15603	4.69502e-06	protein_coding
Slc16a1	0.959715	4.80908e-06	protein_coding
C6	-1.08367	4.88314e-06	protein_coding
Mal2	0.99819	5.10082e-06	protein_coding
Acnat1	0.990616	5.17997e-06	protein_coding
Ifi209	-2.06603	5.27832e-06	protein_coding
Rps6ka1	-0.940217	5.72136e-06	protein_coding
Ppp1r42	2.46002	6.04855e-06	protein_coding
Cyp8b1	1.14135	6.34248e-06	protein_coding
Thra	-0.910978	6.34418e-06	protein_coding
Sdr9c7	1.19678	6.37872e-06	protein_coding
Isoc2b	1.12587	6.64752e-06	protein_coding
Calcoco1	-0.82744	6.71484e-06	protein_coding
Prlr	1.04101	6.81177e-06	protein_coding
Cyp4a14	1.49745	6.93623e-06	protein_coding
Desi2	0.859329	7.05471e-06	protein_coding
Mical2	1.06977	7.15047e-06	protein_coding
Lnx2	0.962323	7.2174e-06	protein_coding
Rbms1	-0.870323	7.51988e-06	protein_coding
Actn1	-0.955268	7.94777e-06	protein_coding
Lipa	1.04292	7.96717e-06	protein_coding
Gldc	1.05256	7.99084e-06	protein_coding
St7	0.949616	8.00561e-06	protein_coding
Grid1	2.33521	8.0369e-06	protein_coding
St3gal5	0.966689	9.02135e-06	protein_coding
Ptgds	-1.56366	9.02503e-06	protein_coding
Rps7	-1.5533	9.22941e-06	protein_coding
Dpy19l1	0.817319	9.43296e-06	protein_coding
F11	-0.98	9.64456e-06	protein_coding
Rab30	1.14615	9.72788e-06	protein_coding
Mrps27	0.80351	9.93668e-06	protein_coding
Fzd8	-1.15773	9.93668e-06	protein_coding
Cd300ld	-1.7672	1.01619e-05	protein_coding
Prss8	-1.34987	1.11987e-05	protein_coding
Fkbp4	0.85189	1.17298e-05	protein_coding
Gypc	1.05113	1.1739e-05	protein_coding
Dnajb1	0.887095	1.17935e-05	protein_coding
Gm6614	-2.59202	1.22457e-05	protein_coding
Rgp1	-0.826888	1.22531e-05	protein_coding
Rnf144b	0.859912	1.36287e-05	protein_coding
Prkd3	-0.932793	1.36358e-05	protein_coding
Dopey2	0.836882	1.38955e-05	protein_coding
Eif3j2	0.821917	1.53993e-05	protein_coding
Azin2	-1.69331	1.54498e-05	protein_coding
Nr1d2	-0.925278	1.57095e-05	protein_coding
Mapkapk3	-1.91766	1.57579e-05	protein_coding
Hmga1	-1.7212	1.57579e-05	protein_coding
Lonrf3	1.64192	1.60324e-05	protein_coding
Naip5	-1.55209	1.61471e-05	protein_coding
Selp	-1.01526	1.64305e-05	protein_coding
Rtn4rl1	1.08396	1.64305e-05	protein_coding
Tpbgl	-1.06569	1.7506e-05	protein_coding
Cyp2u1	-0.975748	1.75102e-05	protein_coding
Spc25	-1.21313	1.80739e-05	protein_coding
Ormdl3	0.821336	1.83944e-05	protein_coding
Marco	-2.35137	1.89557e-05	protein_coding
Ypel3	-0.869342	1.98385e-05	protein_coding
Gstp1	-1.41761	2.0103e-05	protein_coding
Slc39a4	-1.20309	2.1026e-05	protein_coding
Pex11g	-0.805526	2.11715e-05	protein_coding
Methig1	3.54581	2.23901e-05	protein_coding
Cyp2b9	3.30572	2.25098e-05	protein_coding
Ngef	-0.762132	2.33668e-05	protein_coding
Tnnc1	1.59975	2.33668e-05	protein_coding
Itih5	-1.29897	2.34602e-05	protein_coding
Mmp24	-1.48568	2.35027e-05	protein_coding
Map9	1.66363	2.35788e-05	protein_coding
Slc18a1	-1.59275	2.36106e-05	protein_coding
Coq10b	-0.856012	2.38725e-05	protein_coding
Tle3	-1.0101	2.48092e-05	protein_coding
Ltbp4	-0.886995	2.48385e-05	protein_coding
Esr1	1.24242	2.56433e-05	protein_coding
Galnt7	-1.47531	2.68823e-05	protein_coding
Fyb2	1.04984	2.71052e-05	protein_coding
Slc8b1	-1.05389	2.82356e-05	protein_coding
Gga2	0.872612	3.08346e-05	protein_coding
Cerkl	1.40109	3.12441e-05	protein_coding
Myh14	-1.0177	3.12441e-05	protein_coding
Rnd1	1.08249	3.4976e-05	protein_coding
Adap2	0.836545	3.57498e-05	protein_coding
Ldlrad4	-1.19908	3.62191e-05	protein_coding
Dcaf12l1	-1.41223	3.70514e-05	protein_coding
Nop16	0.764804	3.79954e-05	protein_coding
Zbed5	-1.40962	3.8661e-05	protein_coding
Mettl7a2	3.60928	3.94396e-05	protein_coding
Ube2g2	0.78219	4.00404e-05	protein_coding
Col4a1	-1.04017	4.0252e-05	protein_coding
Pnpla7	-0.869974	4.25011e-05	protein_coding
Pde7b	1.25575	4.39112e-05	protein_coding
Lsm4	-0.861138	4.4288e-05	protein_coding
Aspg	-0.913586	4.4288e-05	protein_coding
Bmyc	-1.25355	4.52402e-05	protein_coding
Ces1d	1.2189	4.53218e-05	protein_coding
Cmtm8	-0.767206	4.69867e-05	protein_coding
Kcp	-1.60315	4.77431e-05	protein_coding
Acsl3	1.07262	4.79677e-05	protein_coding
Fam35a	0.851613	5.15643e-05	protein_coding
Lacc1	0.960311	5.20306e-05	protein_coding
Klhdc9	-1.03972	5.24632e-05	protein_coding
Mesd	0.768502	5.24799e-05	protein_coding
Ung	-1.09087	5.27731e-05	protein_coding
Dtx4	1.36597	5.27731e-05	protein_coding
Atxn10	-0.769605	5.42441e-05	protein_coding
Fzd6	-1.72097	5.47553e-05	protein_coding
Crip2	0.751048	5.6092e-05	protein_coding
P4ha1	0.990624	6.07411e-05	protein_coding
Flcn	-0.836077	6.09182e-05	protein_coding
Myo6	-0.748111	6.48004e-05	protein_coding
Akr1d1	1.02827	6.78658e-05	protein_coding
Rnf26	-1.19945	6.78658e-05	protein_coding
Dusp8	2.3526	6.78658e-05	protein_coding
Hdhd3	0.998279	6.81093e-05	protein_coding
Sdc1	1.01249	7.13779e-05	protein_coding
Polr3g	0.810322	7.22009e-05	protein_coding
Arf5	-0.727549	7.25366e-05	protein_coding
Gm11437	1.47804	7.33014e-05	protein_coding
Umps	0.738036	7.34884e-05	protein_coding
Fgfr1	-1.60133	7.43736e-05	protein_coding
Unc5a	-1.88629	7.53991e-05	protein_coding
Fam126a	0.977441	7.64817e-05	protein_coding
Fam169a	1.33449	7.8359e-05	protein_coding
Jph1	-1.78566	7.95039e-05	protein_coding
Lyz2	-1.24945	8.13013e-05	protein_coding
Atg2a	-0.803973	8.17958e-05	protein_coding
1110034G24Rik	-1.12899	8.21464e-05	protein_coding
Capn8	-2.60773	8.23391e-05	protein_coding
Tle1	-0.756788	8.72876e-05	protein_coding
Fbxl20	-0.807463	8.98356e-05	protein_coding
Inca1	-0.894745	9.11656e-05	protein_coding
Tbc1d10a	-0.910039	9.56616e-05	protein_coding
Mif4gd	0.7237	9.78723e-05	protein_coding
Eva1a	-0.803652	9.83695e-05	protein_coding
Ripk2	-0.992379	9.83695e-05	protein_coding
Tnfsf12	-1.10141	9.87355e-05	protein_coding
Utp14b	1.31276	9.99054e-05	protein_coding
Trp53inp2	0.876411	0.000101758	protein_coding
Btg1	0.763155	0.000103168	protein_coding
Btd	0.719085	0.000103509	protein_coding
Zfp454	1.56761	0.000103572	protein_coding
Fads3	-1.21207	0.000104777	protein_coding
Slc13a3	1.2188	0.000106077	protein_coding
Tbx3	-1.29458	0.000110993	protein_coding
Tjp3	0.943662	0.000110993	protein_coding
Dnmt3a	-0.845678	0.00011277	protein_coding
Farp1	-0.980732	0.000113979	protein_coding
Gys2	-0.927392	0.000121832	protein_coding
Rnf39	-1.36891	0.000125523	protein_coding
Plekhb2	-1.72354	0.000127626	protein_coding
Slc23a2	-0.836794	0.000131543	protein_coding
Micu2	-0.817117	0.000134023	protein_coding
Hsd17b2	-0.747125	0.000141403	protein_coding
Slc6a8	-1.2337	0.000142105	protein_coding
Trappc4	-0.744409	0.000142225	protein_coding
Pik3c2a	-0.736416	0.000145074	protein_coding
Zfp882	1.38517	0.00014746	protein_coding
Nox4	-0.742984	0.00014746	protein_coding
Nxpe2	-0.837674	0.000149109	protein_coding
Fscn1	-1.26587	0.000149132	protein_coding
Per3	-0.778569	0.000150939	protein_coding
Homer2	0.704071	0.000151125	protein_coding
Tars	0.718036	0.000152331	protein_coding
Ttc7	-0.770888	0.000152391	protein_coding
Gpatch11	0.849985	0.000152799	protein_coding
Fam198a	1.19202	0.000155431	protein_coding
Dusp4	-1.54169	0.000157462	protein_coding
Dedd2	-0.851759	0.000158088	protein_coding
Dnaja1	0.808006	0.000158504	protein_coding
Ears2	0.867439	0.000158504	protein_coding
Prcp	0.902249	0.000163558	protein_coding
Celsr1	0.93146	0.000163558	protein_coding
Col1a1	-1.75959	0.000168019	protein_coding
Ect2	1.35291	0.000169339	protein_coding
Mrap	0.871084	0.000169475	protein_coding
F11r	0.727434	0.000169883	protein_coding
Homer1	0.829066	0.000173236	protein_coding
Zbtb21	0.928389	0.000173236	protein_coding
Sipa1l2	-1.16099	0.000173236	protein_coding
Hps1	-1.01264	0.000174885	protein_coding
9030025P20Rik	1.34357	0.000177405	protein_coding
Cyp4a12a	0.937073	0.000178077	protein_coding
Trp53inp1	0.788598	0.000181431	protein_coding
Insig1	1.12873	0.000186429	protein_coding
Knstrn	1.42623	0.000188085	protein_coding
Pmvk	0.934417	0.000188864	protein_coding
Gse1	-0.896543	0.000189891	protein_coding
Npc1	-0.856533	0.000194509	protein_coding
Caprin1	0.76841	0.00020246	protein_coding
Mtx3	-0.806317	0.00020246	protein_coding
Wipi1	-0.757321	0.00020813	protein_coding
Srms	1.78699	0.000212077	protein_coding
Tmem267	-1.19554	0.000212077	protein_coding
Rad51c	1.80308	0.000212844	protein_coding
Tmem86a	-1.18508	0.000213622	protein_coding
Rnase2a	-9.12659	0.000215703	protein_coding
Chp1	-0.850056	0.000217811	protein_coding
Dact1	-1.92343	0.000217893	protein_coding
Adgrg2	-1.56702	0.000219032	protein_coding
Cxadr	0.747133	0.000220746	protein_coding
Acadm	0.908028	0.000223686	protein_coding
Elovl5	1.07276	0.00022918	protein_coding
Tmie	0.86769	0.000230938	protein_coding
Cd209f	2.07228	0.000231383	protein_coding
Cblc	-0.798172	0.000231383	protein_coding
Sorbs3	-0.876609	0.000233417	protein_coding
Ahsa1	0.66879	0.000233417	protein_coding
Cyp39a1	1.0865	0.000236562	protein_coding
Adcy6	-0.824651	0.00026096	protein_coding
Slc44a1	0.704025	0.00026582	protein_coding
Grem2	-1.36168	0.000268818	protein_coding
Ces1e	0.809633	0.000270211	protein_coding
Ldhb	-1.19221	0.000273823	protein_coding
Hmgb1	0.908485	0.000274728	protein_coding
Mup1	-1.56488	0.000276157	protein_coding
Aqp8	1.11586	0.000276581	protein_coding
Scamp1	-0.666902	0.000281167	protein_coding
Tbc1d17	-0.67659	0.000281216	protein_coding
Cox7a2l	-0.836037	0.000281569	protein_coding
Gtpbp2	-0.707546	0.000282437	protein_coding
Vps37b	0.799375	0.00028509	protein_coding
2200002D01Rik	-0.930212	0.000289325	protein_coding
Slc41a1	-1.17606	0.000291042	protein_coding
Fabp5	-1.2012	0.000291575	protein_coding
Acot4	0.825389	0.000291862	protein_coding
Sigirr	0.733124	0.000299975	protein_coding
Ifi207	-1.34153	0.000301165	protein_coding
Ngrn	0.715539	0.000313713	protein_coding
Nfx1	-0.660271	0.000319654	protein_coding
Sult1a1	0.8356	0.000320478	protein_coding
Emp2	-0.934099	0.000320478	protein_coding
Plpp2	-0.76312	0.000325372	protein_coding
Gde1	0.717691	0.0003318	protein_coding
Ptgis	-1.60984	0.000335553	protein_coding
AC133183.1	1.51522	0.000338385	protein_coding
Zfp518a	0.921482	0.000344584	protein_coding
Slc16a7	0.805062	0.000348548	protein_coding
Dtd2	-0.823469	0.000352493	protein_coding
Armcx4	1.43871	0.000355611	protein_coding
Bcl6	-1.68263	0.000358801	protein_coding
Cda	1.07142	0.000360514	protein_coding
Tpst2	0.628893	0.000382194	protein_coding
Fcgbp	-3.05442	0.000384182	protein_coding
Fus	-0.758618	0.000384182	protein_coding
Ptp4a3	-0.97797	0.000393196	protein_coding
Tor3a	1.05545	0.000398463	protein_coding
Usp18	-1.01062	0.000402608	protein_coding
Ppargc1b	-1.12195	0.000410801	protein_coding
Cd36	0.941676	0.000424722	protein_coding
Mov10	-1.29791	0.00042867	protein_coding
Pnpla3	2.6165	0.000432406	protein_coding
Afmid	0.766686	0.000435616	protein_coding
Wipf3	-0.985507	0.000442767	protein_coding
Dapk2	0.91252	0.000446349	protein_coding
Lgals1	-1.15124	0.000446659	protein_coding
Rasa3	-0.854925	0.000449174	protein_coding
Zfyve26	-0.66529	0.000450644	protein_coding
Tmem45a	2.142	0.000454819	protein_coding
Zfp236	0.836777	0.000457232	protein_coding
Ppp1r1b	0.927002	0.000482006	protein_coding
Gm9992	-1.3287	0.000490402	protein_coding
Dnmt3b	1.38559	0.000501138	protein_coding
Cyp2g1	-1.96934	0.000515159	protein_coding
Nfix	-0.879956	0.000517471	protein_coding
Ppm1m	-0.876738	0.000525843	protein_coding
Nrp2	0.809994	0.000529985	protein_coding
Pllp	0.798929	0.000529985	protein_coding
Cenpl	-1.575	0.000539278	protein_coding
Gjc3	1.3475	0.000542425	protein_coding
Enpp6	-1.51885	0.000545553	protein_coding
Vcpkmt	-1.33286	0.000570091	protein_coding
Sbk1	-0.833587	0.000577334	protein_coding
Casp6	-0.645007	0.000583594	protein_coding
Megf8	-0.878939	0.00058775	protein_coding
Phospho1	-0.968768	0.000590774	protein_coding
Slain2	0.675126	0.000598011	protein_coding
Tnfsfm13	-1.00374	0.000599075	protein_coding
Wrnip1	0.7422	0.000605473	protein_coding
Ppil1	0.869165	0.000605998	protein_coding
Pik3ap1	-0.911835	0.000633566	protein_coding
Ubc	1.51424	0.00064172	protein_coding
Tk1	0.689108	0.000648541	protein_coding
Gm20708	0.703156	0.000672302	protein_coding
Gale	1.03113	0.000676038	protein_coding
Pxmp4	0.644166	0.000676264	protein_coding
Spry4	-1.56203	0.000681949	protein_coding
Bpnt1	0.641726	0.000683782	protein_coding
Cd209b	1.45478	0.000685576	protein_coding
Hsd17b7	0.775773	0.000719197	protein_coding
Nrp1	-0.900636	0.000720654	protein_coding
Amdhd2	-0.71752	0.000723139	protein_coding
Eef2k	-0.877814	0.000723139	protein_coding
Zbtb48	-1.06026	0.000723139	protein_coding
Zfp53	1.03251	0.000729148	protein_coding
Cdk6	-0.674096	0.000730344	protein_coding
Slc2a5	-0.928026	0.00073493	protein_coding
Ctse	0.960622	0.000739108	protein_coding
Flot1	-0.662678	0.000741003	protein_coding
Stxbp2	-0.617564	0.000741868	protein_coding
Aldh1a1	1.02884	0.000744316	protein_coding
Rassf3	-0.675887	0.000773083	protein_coding
Sugct	1.48665	0.000775515	protein_coding
Cdc42ep1	-0.736229	0.000777392	protein_coding
Mxra7	-1.16479	0.000780904	protein_coding
Gsta2	0.780392	0.000805244	protein_coding
Psen2	0.76657	0.000815656	protein_coding
Coq8a	0.766327	0.000815656	protein_coding
Tcim	1.13428	0.000826178	protein_coding
Atp2a2	0.835613	0.00083436	protein_coding
Pitpnm1	-0.971881	0.000838364	protein_coding
Asic5	1.76176	0.000864701	protein_coding
Mroh2a	-1.04548	0.000878131	protein_coding
Smpd3	-1.89285	0.000884756	protein_coding
Pnrc1	0.725322	0.00089753	protein_coding
Igfbp1	1.27915	0.000903587	protein_coding
Poldip3	0.656651	0.000903587	protein_coding
Zfp984	-3.09278	0.000911902	protein_coding
Aox3	-1.02346	0.000933619	protein_coding
Ttll8	1.53627	0.000974522	protein_coding
Rps27	3.36721	0.00097456	protein_coding
Slc11a2	0.657545	0.000976993	protein_coding
Pde4c	1.01668	0.000976993	protein_coding
Tiam2	-0.990245	0.000976993	protein_coding
Gm3776	2.30618	0.000976993	protein_coding
4930452B06Rik	-1.63898	0.000985844	protein_coding
Ptprs	-1.12616	0.000986135	protein_coding
Urad	0.776949	0.000987237	protein_coding
Adamts2	-1.07282	0.000989699	protein_coding
Hikeshi	0.686946	0.000992884	protein_coding
H2-Q1	1.38924	0.00102127	protein_coding
Adgra3	0.63563	0.0010261	protein_coding
Tns1	0.710585	0.00102735	protein_coding
Mocs2	0.76462	0.00102794	protein_coding
Agpat2	0.844874	0.00103463	protein_coding
Susd4	-0.84401	0.0010622	protein_coding
Ccnd1	-0.909847	0.00107057	protein_coding
Cbs	-0.800373	0.0010706	protein_coding
Gm10135	0.993876	0.00107196	protein_coding
Dpys	0.818622	0.00107196	protein_coding
Tgfbr2	-1.08787	0.00107524	protein_coding
Mbl2	0.811702	0.00108663	protein_coding
Fmo1	0.79666	0.00108663	protein_coding
Slc17a1	0.813419	0.00108935	protein_coding
Blnk	-1.54875	0.00109122	protein_coding
Ppp1r9a	-0.941811	0.00110014	protein_coding
Olig1	-2.22158	0.00111809	protein_coding
Acvr1b	-0.866309	0.00112931	protein_coding
Gfod2	0.885998	0.00117781	protein_coding
Prkd2	-0.901142	0.00120789	protein_coding
Mettl27	-0.783754	0.00121001	protein_coding
Elmod3	0.658808	0.00122752	protein_coding
Trafd1	-0.633257	0.00124906	protein_coding
Enpp4	0.611924	0.00128234	protein_coding
Fas	0.706412	0.00130037	protein_coding
Trim80	1.64112	0.00130893	protein_coding
Rab11fip2	-0.815402	0.00133602	protein_coding
Spata22	-1.14238	0.00136793	protein_coding
Pabpc4	-0.816797	0.00139974	protein_coding
Hexim1	0.767142	0.00140144	protein_coding
Gm14322	1.72294	0.00142314	protein_coding
Fam118a	1.072	0.0014259	protein_coding
Phka2	-0.674472	0.00143662	protein_coding
Zfp759	0.959548	0.00146906	protein_coding
Gins2	-0.817667	0.00146906	protein_coding
Gstt3	0.741096	0.00147282	protein_coding
Tmem184c	-0.902817	0.00147922	protein_coding
Gpat2	-1.40324	0.00148297	protein_coding
Arhgef19	1.00083	0.0014993	protein_coding
Ccl27a	-2.81515	0.00150258	protein_coding
Fmo5	1.0428	0.00151506	protein_coding
Vtcn1	1.42062	0.00152585	protein_coding
Atp8b5	1.59004	0.0015619	protein_coding
Ctps2	-0.77985	0.00157328	protein_coding
Gla	0.927393	0.00159176	protein_coding
Leo1	1.08853	0.00159501	protein_coding
Pstpip2	0.855045	0.00159501	protein_coding
Gimd1	1.15242	0.00159501	protein_coding
Wfdc2	-1.48931	0.00161457	protein_coding
Angptl2	-0.629818	0.00162504	protein_coding
Sult1c2	0.979434	0.00162942	protein_coding
Fkbp5	1.05824	0.00162942	protein_coding
Myo9b	-0.635741	0.00166789	protein_coding
Tesmin	-1.39748	0.00167738	protein_coding
Mtap	0.719555	0.00169742	protein_coding
Cela1	-0.7923	0.00169742	protein_coding
Zfp708	-1.00741	0.00169866	protein_coding
Cd79b	-1.48733	0.00171976	protein_coding
Tcf3	-0.713357	0.00171976	protein_coding
Pfkfb1	0.651197	0.00172835	protein_coding
Tubb5	-0.650703	0.00174134	protein_coding
Ccdc85b	-1.33781	0.00174883	protein_coding
Aqp11	0.630035	0.00174991	protein_coding
Fam3c	-0.687556	0.00175211	protein_coding
Pebp1	0.733973	0.00176861	protein_coding
Hsdl2	0.615849	0.00178252	protein_coding
Slc15a4	0.761692	0.0017908	protein_coding
Fmo4	0.76861	0.00179776	protein_coding
Tef	-0.697018	0.00181837	protein_coding
Crls1	0.805063	0.00182099	protein_coding
Nqo1	0.913196	0.00182865	protein_coding
Adal	0.64481	0.00184436	protein_coding
Fmn2	1.5536	0.00185675	protein_coding
Mtmr4	0.613324	0.00187639	protein_coding
Proser2	0.852032	0.00194096	protein_coding
Acy1	0.609056	0.00194758	protein_coding
A1cf	0.743057	0.00195071	protein_coding
Adora1	-0.626356	0.00196061	protein_coding
Qpct	-0.841238	0.00200017	protein_coding
Gstp2	-1.89562	0.00202443	protein_coding
Clmn	-0.730388	0.00203338	protein_coding
S1pr1	0.635984	0.00203338	protein_coding
Rcl1	-0.70806	0.00204709	protein_coding
Eif4b	-0.725794	0.0021018	protein_coding
F3	-1.16734	0.00214594	protein_coding
Rere	-0.622432	0.00217932	protein_coding
Smim6	-1.86397	0.00218061	protein_coding
Bglap3	1.69352	0.00224941	protein_coding
Invs	0.698945	0.00227017	protein_coding
Tmem8b	-1.12086	0.00229557	protein_coding
Hspa13	0.618246	0.00231988	protein_coding
Sult1d1	0.716018	0.0023536	protein_coding
Il1rn	-1.46873	0.00236761	protein_coding
Pdia4	0.708585	0.00236761	protein_coding
Mvd	1.25171	0.0023678	protein_coding
Mup5	-3.5791	0.00237012	protein_coding
Klhl24	-0.668662	0.00240999	protein_coding
Akr1c19	0.714004	0.00244706	protein_coding
Spag4	1.10972	0.00245073	protein_coding
Poglut1	0.659112	0.00246678	protein_coding
Dexi	0.631301	0.00246678	protein_coding
Hamp2	2.63107	0.00262494	protein_coding
Gadd45a	-1.04277	0.00266747	protein_coding
Wisp1	-1.2852	0.00270678	protein_coding
Lrp2	-2.14768	0.00271444	protein_coding
Jade1	-0.605991	0.00279445	protein_coding
Asb13	0.642029	0.00280449	protein_coding
Megf9	0.715739	0.00283909	protein_coding
Baiap2l1	0.59941	0.00284601	protein_coding
Man2a2	-0.680712	0.00284711	protein_coding
Efr3b	-1.48262	0.00285962	protein_coding
Odf3b	-0.918746	0.00288959	protein_coding
Adamdec1	0.876469	0.00291497	protein_coding
Bid	-0.641857	0.00295475	protein_coding
Vezt	-0.645019	0.00295808	protein_coding
Copa	-0.675723	0.00298037	protein_coding
Itpr1	0.633404	0.00303275	protein_coding
Olfm2	-1.69468	0.00303275	protein_coding
Entpd2	-1.05741	0.00303275	protein_coding
Junb	-1.07134	0.00304654	protein_coding
Ablim1	0.959834	0.00306366	protein_coding
Tctn3	-1.35244	0.00314252	protein_coding
Cast	-0.589392	0.00316057	protein_coding
Mgst3	0.851214	0.00317933	protein_coding
Midn	-0.860475	0.00323852	protein_coding
Slc3a1	0.826039	0.0032501	protein_coding
AC163623.1	-1.42825	0.00325792	protein_coding
Tspan17	-1.11747	0.00328494	protein_coding
Spsb4	1.03917	0.00329101	protein_coding
Tirap	0.613039	0.00332073	protein_coding
Cirbp	-0.60467	0.00335019	protein_coding
Acsm2	-1.93747	0.00335019	protein_coding
Syt1	-1.06889	0.0033698	protein_coding
Atp6v0e2	-1.43972	0.00337167	protein_coding
Zfp456	1.13709	0.00344766	protein_coding
Wdr76	1.05246	0.00345241	protein_coding
Plec	-0.778779	0.00346076	protein_coding
Rab6b	-1.97206	0.00352344	protein_coding
Gas7	-1.00777	0.0035254	protein_coding
Slc39a2	-2.04299	0.00358542	protein_coding
Bmp1	0.627673	0.00366044	protein_coding
Spc24	0.772989	0.00367662	protein_coding
Xk	0.844693	0.00370218	protein_coding
Txnrd3	-0.785611	0.00370218	protein_coding
Polr2l	-1.05283	0.00371034	protein_coding
Ube2u	2.62102	0.00375055	protein_coding
Fabp4	-0.940385	0.00375474	protein_coding
Tap2	-0.688278	0.00375474	protein_coding
Klf10	-0.77995	0.00376722	protein_coding
Slc6a16	-1.30125	0.0037701	protein_coding
Ccng2	0.81673	0.00378928	protein_coding
Cnmd	-0.793478	0.00378928	protein_coding
Fam161a	-1.05018	0.00379789	protein_coding
Snx6	0.590841	0.0038384	protein_coding
Podn	-0.978492	0.0038384	protein_coding
Ptk6	1.74967	0.00388326	protein_coding
Dis3l2	-0.703881	0.00392975	protein_coding
Plet1	-1.0854	0.00395031	protein_coding
Mcm10	-0.755711	0.00395037	protein_coding
Dbt	0.618451	0.00400408	protein_coding
Manf	0.613085	0.00402907	protein_coding
Rab34	-0.915558	0.00413376	protein_coding
Gal3st1	-1.53758	0.00417527	protein_coding
Nop53	-0.592334	0.00417527	protein_coding
Clcn7	-0.641674	0.00421814	protein_coding
Gm4356	2.94953	0.0042413	protein_coding
Abca2	-0.747487	0.00427609	protein_coding
Lrp2bp	-1.40142	0.00427676	protein_coding
Rhoc	-0.848155	0.00430859	protein_coding
Gna12	-0.616204	0.0043728	protein_coding
Dcun1d3	0.647329	0.00438409	protein_coding
Ccr3	-3.2449	0.00439184	protein_coding
Ugt2b35	-0.684167	0.00439184	protein_coding
Myo18a	-0.601091	0.00439184	protein_coding
Inf2	-0.64508	0.00444642	protein_coding
Chd1l	0.624503	0.00449064	protein_coding
Dusp1	0.966999	0.004491	protein_coding
Hsd17b6	-0.722808	0.00449592	protein_coding
Abi3	-0.778838	0.00450029	protein_coding
Psmb9	-0.866216	0.00458197	protein_coding
Catsper2	0.843457	0.0045833	protein_coding
Mpzl1	-1.1733	0.00459661	protein_coding
Lrp3	-0.649856	0.00462946	protein_coding
Tmem37	0.71451	0.00463957	protein_coding
Pim1	-0.791065	0.00467476	protein_coding
Raet1e	-1.23189	0.00471578	protein_coding
Rhbg	0.887403	0.0047355	protein_coding
Slc13a5	-1.51243	0.00473642	protein_coding
Mybph	-0.872546	0.00474329	protein_coding
Krt23	-1.16641	0.0048531	protein_coding
Lrrc32	-0.753981	0.0048531	protein_coding
Ackr1	1.07292	0.0048531	protein_coding
Hspb8	0.604664	0.00485835	protein_coding
Ipo5	-0.598237	0.00485835	protein_coding
Mmp15	-0.701994	0.00489697	protein_coding
Gnai1	-1.26078	0.00489697	protein_coding
Dclre1c	-0.748156	0.00495451	protein_coding
Gmnn	-0.88946	0.00495451	protein_coding
Ints10	0.769532	0.00497576	protein_coding
Bach2	-0.827037	0.00497839	protein_coding
Slc7a8	-1.06417	0.00497839	protein_coding
Fgfr2	-0.750375	0.00499188	protein_coding
Tmem38a	-0.994372	0.00509231	protein_coding
Amdhd1	-0.59611	0.00510476	protein_coding
Ankrd33b	0.626535	0.00510476	protein_coding
Clic5	1.06316	0.00510476	protein_coding
Map2k7	-0.735705	0.00510477	protein_coding
Hsd17b13	0.712912	0.00511428	protein_coding
Arl2bp	-0.954291	0.00518465	protein_coding
Slc7a2	-0.930946	0.00519467	protein_coding
Erf	-0.67806	0.005195	protein_coding
Kdm2b	0.912047	0.00521342	protein_coding
Serpina1e	-2.87035	0.00521342	protein_coding
Map3k13	0.706022	0.00524268	protein_coding
Ifngr2	-0.594835	0.00524268	protein_coding
Slc15a3	-0.943693	0.00525225	protein_coding
Rassf4	-1.04757	0.00526239	protein_coding
Mvp	-0.641781	0.00533252	protein_coding
Plscr1	-0.798579	0.00533252	protein_coding
Cbx7	-0.699591	0.00533252	protein_coding
Cyp3a13	0.676035	0.00533252	protein_coding
Unc119	-0.847873	0.00533252	protein_coding
Eml2	-0.82712	0.00539731	protein_coding
Gne	-0.691817	0.00543338	protein_coding
Sult5a1	0.745788	0.00548622	protein_coding
Kctd21	-0.747589	0.00555554	protein_coding
Col1a2	-0.869609	0.00557683	protein_coding
Tmco4	-0.700979	0.00560598	protein_coding
Arl4a	0.701028	0.00563109	protein_coding
Cyp26b1	1.27842	0.00564857	protein_coding
Nmnat3	-0.850887	0.0056589	protein_coding
Tmem184a	-0.694443	0.00566082	protein_coding
Nsa2	0.798197	0.00566082	protein_coding
Atp13a2	-0.667531	0.00574653	protein_coding
Slc39a10	0.824282	0.00576326	protein_coding
Retsat	0.720776	0.00581554	protein_coding
Zfp868	0.834372	0.00593144	protein_coding
Pik3c2g	1.04845	0.00597038	protein_coding
Il18	0.647358	0.00600585	protein_coding
Adgrv1	-0.942814	0.00602618	protein_coding
Neu2	1.0069	0.00613108	protein_coding
Kbtbd8	1.00233	0.00614374	protein_coding
Tmem101	0.795589	0.00619187	protein_coding
Gpr137b	-1.51035	0.00619401	protein_coding
Caprin2	-1.28865	0.00619401	protein_coding
Pqlc2	-0.671002	0.00621272	protein_coding
Rccd1	0.979654	0.00621272	protein_coding
Nudt18	0.877364	0.00625065	protein_coding
Col6a1	-0.966803	0.0062693	protein_coding
Triobp	-0.642762	0.006273	protein_coding
Zc3h6	-1.00414	0.00629675	protein_coding
Sestd1	-0.970611	0.00629675	protein_coding
Kmt5c	-0.710478	0.00640558	protein_coding
Sp5	-1.4054	0.00657463	protein_coding
Pld6	-1.12579	0.00664456	protein_coding
Ces1a	1.13353	0.0067182	protein_coding
Cd19	-1.35693	0.00673168	protein_coding
Cyp7a1	0.896745	0.00681276	protein_coding
Crygn	-1.18759	0.00681992	protein_coding
Mast3	-0.613954	0.00691102	protein_coding
Tsc22d4	-0.861633	0.00694465	protein_coding
Pm20d2	1.02199	0.00695705	protein_coding
Olfr1033	0.825273	0.00695869	protein_coding
Tet2	0.881604	0.00697059	protein_coding
Epsti1	-1.291	0.00697503	protein_coding
Tep1	-0.66219	0.00697776	protein_coding
Cyp2c54	0.870601	0.00701395	protein_coding
Capn3	-0.843759	0.00704333	protein_coding
Uap1l1	-1.01441	0.00705518	protein_coding
Ccdc61	-0.969843	0.00707934	protein_coding
Klhl33	-3.3705	0.00708145	protein_coding
Rbm12b1	0.929937	0.00711533	protein_coding
Bbc3	0.851465	0.0071554	protein_coding
Hr	1.86396	0.0071774	protein_coding
Ccdc149	-1.04205	0.0071774	protein_coding
Arhgef10l	-0.639614	0.00719665	protein_coding
Snd1	-0.649566	0.00719665	protein_coding
Sntb1	0.588639	0.00719665	protein_coding
Cyb5r4	-0.673959	0.00720943	protein_coding
Kremen1	-0.704825	0.00727983	protein_coding
Asf1b	1.62514	0.0072857	protein_coding
Sigmar1	0.607283	0.00734647	protein_coding
Enpep	0.63885	0.00734647	protein_coding
1600014C10Rik	0.627328	0.00745771	protein_coding
Trim8	-0.612103	0.00749107	protein_coding
Lama3	0.782812	0.00753748	protein_coding
Eva1b	-0.967593	0.00759206	protein_coding
Itga8	-0.990066	0.007694	protein_coding
Trmt10a	0.733083	0.00773087	protein_coding
Mn1	-0.795162	0.00773087	protein_coding
Tgfbr3	-0.692522	0.00773087	protein_coding
Ttpa	0.727698	0.00775112	protein_coding
Serpinb9	-0.715988	0.00775112	protein_coding
Psmb8	-0.660904	0.00777324	protein_coding
Tap1	-0.703255	0.00777324	protein_coding
Clec4g	-0.628675	0.00777324	protein_coding
Vmn1r53	1.49593	0.00799293	protein_coding
Irf2bp2	0.704426	0.00805388	protein_coding
Slc43a2	-0.644902	0.00812086	protein_coding
Ar	0.846496	0.00823821	protein_coding
Crispld2	-1.71706	0.00846274	protein_coding
Slpi	-1.94438	0.00854659	protein_coding
Rec114	1.4864	0.00859849	protein_coding
Ehd4	-0.748386	0.00859944	protein_coding
Prkcz	-0.64147	0.00862755	protein_coding
Snx12	0.592697	0.00874115	protein_coding
Clcn6	0.847937	0.00884679	protein_coding
Agxt	-0.640543	0.00887911	protein_coding
Ints2	0.757632	0.00891641	protein_coding
Zfp605	0.902136	0.00896531	protein_coding
Asl	0.731344	0.00899911	protein_coding
Amy1	0.666858	0.00901498	protein_coding
Aatk	-1.13262	0.00912469	protein_coding
Foxk1	-0.641631	0.00921219	protein_coding
Carmil1	-0.675316	0.00922034	protein_coding
Osbpl3	-1.63949	0.00923676	protein_coding
Cd33	-1.2704	0.00926591	protein_coding
Arhgap26	-0.623767	0.00927976	protein_coding
Mfge8	-0.675115	0.00928394	protein_coding
Tnxb	-0.810222	0.00928394	protein_coding
Bbs7	-0.864034	0.00933943	protein_coding
Wasf1	1.14306	0.0093476	protein_coding
Tnfaip8l1	-0.635836	0.0093476	protein_coding
Tes3-ps	0.73416	0.00937397	protein_coding
Saa4	0.742015	0.00939424	protein_coding
Capn1	-0.626041	0.00942617	protein_coding
Sgsm2	0.744701	0.00947221	protein_coding
Pou2f2	-1.14915	0.0095664	protein_coding
Akr1b3	-1.02175	0.0095664	protein_coding
Sox4	-1.07454	0.0095664	protein_coding
Tes	-1.23328	0.00965294	protein_coding
Cd79a	-1.56079	0.00965874	protein_coding
Spata22	-1.03701	0.00980693	protein_coding
Loxl1	-1.7546	0.00987736	protein_coding
Pck2	-1.00513	0.0099337	protein_coding
Gm3608	1.44387	1.64835e-10	pseudogene
Gm47528	2.66218	5.02972e-33	TEC
Gm18310	2.92835	1.19969e-26	TEC
Gm37881	-4.10795	2.0276e-09	TEC
Gm43909	-2.35659	3.19497e-06	TEC
Gm44002	-0.812515	8.48742e-06	TEC
Gm43611	2.32886	3.20859e-05	TEC
Gm44775	-0.791234	7.06656e-05	TEC
Gm45053	0.759795	0.00014959	TEC
AC126028.1	1.28261	0.000152391	TEC
AC154141.1	0.867571	0.000188039	TEC
Gm42944	-1.50135	0.000898254	TEC
Gm45236	0.858131	0.000924699	TEC
Gm47327	-1.45836	0.00111911	TEC
Gm38372	1.96662	0.00120001	TEC
A930036K24Rik	-1.45311	0.00439184	TEC
AC137842.1	-1.24199	0.00541266	TEC
Rps2-ps10	-10.1412	6.93957e-39	transcribed_processed_pseudogene
Gm12346	1.55224	2.51181e-07	transcribed_processed_pseudogene
Gm20426	1.5276	3.18196e-05	transcribed_processed_pseudogene
AL772386.1	1.51477	0.000209648	transcribed_processed_pseudogene
Gm15725	0.988652	0.000676038	transcribed_processed_pseudogene
Gm6472	0.802317	0.0013959	transcribed_processed_pseudogene
Adh6-ps1	-3.26828	4.08753e-26	transcribed_unprocessed_pseudogene
Gm4956	1.48756	2.61092e-09	transcribed_unprocessed_pseudogene
C920006O11Rik	-1.95999	1.40464e-08	transcribed_unprocessed_pseudogene
Zfp125	-3.99916	5.23474e-05	transcribed_unprocessed_pseudogene
2610005L07Rik	1.19509	0.00112931	transcribed_unprocessed_pseudogene
Cyp2c53-ps	0.991807	0.00389058	transcribed_unprocessed_pseudogene
Vmn1r-ps32	1.46902	0.00636925	transcribed_unprocessed_pseudogene
Spr-ps1	1.10062	0.00763762	transcribed_unprocessed_pseudogene
Gm28438	6.03694	7.30694e-44	unprocessed_pseudogene
Mup-ps16	-4.70765	1.69049e-26	unprocessed_pseudogene
Gm1966	-4.14184	1.10716e-13	unprocessed_pseudogene
Obox4-ps1	-2.66733	4.96446e-11	unprocessed_pseudogene
Gm18562	-10.6184	1.34175e-10	unprocessed_pseudogene
Mup-ps20	-3.60389	4.67025e-10	unprocessed_pseudogene
Cyp3a61-ps1	-9.15833	1.89616e-05	unprocessed_pseudogene
Mup-ps14	-2.94169	0.000106077	unprocessed_pseudogene
Gm28437	1.84855	0.000134023	unprocessed_pseudogene
Mup-ps19	-2.19529	0.000367658	unprocessed_pseudogene
AC118710.4	-1.33071	0.000808304	unprocessed_pseudogene
Cyp2d41-ps	-1.81983	0.00150077	unprocessed_pseudogene
Gm21286	-2.52875	0.00519467	unprocessed_pseudogene
Mup-ps12	-1.21075	0.00947468	unprocessed_pseudogene

## Sheet: Kidney
	log2FC	FDR	Gene Type
Iglc1	-2.80185	0.000549222	IG_C_gene
Ighg2b	-2.87079	0.000699523	IG_C_gene
Ighd	-1.30312	0.00427887	IG_C_gene
Ighm	-1.40613	0.00649244	IG_C_gene
BC018473	16.1182	3.85689e-180	lncRNA
BC049987	-2.84626	9.24856e-45	lncRNA
Gm35082	10.243	7.38987e-38	lncRNA
Gm26809	-4.90095	2.56742e-37	lncRNA
Gm47248	-9.58957	1.87242e-33	lncRNA
Gm26862	9.67232	6.47711e-30	lncRNA
Gm42397	-3.15729	4.87932e-29	lncRNA
Gm16316	4.3764	6.10397e-21	lncRNA
C4a	2.69895	1.20466e-20	lncRNA
Gm45703	4.95895	3.799e-18	lncRNA
Gm48342	-1.58175	3.59953e-17	lncRNA
Gm16277	3.14376	1.69089e-16	lncRNA
Gm39033	-4.087	2.83179e-14	lncRNA
Gm9967	2.3622	2.90539e-14	lncRNA
Gm17035	1.5862	5.24858e-13	lncRNA
1810034E14Rik	-1.6448	6.5765e-13	lncRNA
2610035D17Rik	-4.30491	5.06899e-12	lncRNA
0610039K10Rik	-1.51273	3.90411e-09	lncRNA
Gm17099	2.59655	3.0224e-08	lncRNA
Gm2895	1.52597	8.97315e-08	lncRNA
Gm15638	-1.51007	9.26883e-08	lncRNA
Gm15848	1.05919	2.17246e-06	lncRNA
F630042J09Rik	2.247	4.69944e-06	lncRNA
Gm40438	2.10621	3.2614e-05	lncRNA
C030005K06Rik	-0.707453	7.37877e-05	lncRNA
Gm39157	-2.01757	0.000103646	lncRNA
Gm6847	1.99568	0.00016183	lncRNA
Gm26825	2.34577	0.000176548	lncRNA
Mccc1os	-1.15317	0.000217791	lncRNA
Gm26685	1.90737	0.000282234	lncRNA
Gm15889	0.891136	0.000436519	lncRNA
Gm26981	1.806	0.000444995	lncRNA
Gm44751	1.69701	0.00064171	lncRNA
Gm15510	1.99767	0.000760883	lncRNA
Gm41517	1.52184	0.00101231	lncRNA
Gm28037	-3.24817	0.00103171	lncRNA
Gm43401	0.894685	0.00105221	lncRNA
Gm48795	2.3873	0.00109964	lncRNA
Gm10382	1.79775	0.00163419	lncRNA
Sox2ot	1.74502	0.00172548	lncRNA
Gm21057	1.47639	0.00179262	lncRNA
Gm13855	0.912232	0.0019072	lncRNA
B430119L08Rik	-1.89518	0.00194737	lncRNA
Gm9752	-1.12968	0.00205939	lncRNA
Pantr1	0.773813	0.00220068	lncRNA
Gm14091	1.58726	0.0025751	lncRNA
AC132317.1	1.46943	0.0026202	lncRNA
2610203C22Rik	-0.704309	0.00287471	lncRNA
Gm15952	-0.804403	0.00307115	lncRNA
Gm47123	-1.27043	0.00340056	lncRNA
Gm44777	-0.625707	0.00413828	lncRNA
Gm17092	-1.21955	0.00415599	lncRNA
Gm15879	0.739653	0.0045925	lncRNA
Gm14257	-1.1777	0.00477419	lncRNA
Gm11651	-0.601106	0.00542069	lncRNA
Plet1os	0.722263	0.0055529	lncRNA
Gm15318	-0.72946	0.00578273	lncRNA
4932441J04Rik	-1.27823	0.00689121	lncRNA
Gm36283	-1.14581	0.00806917	lncRNA
Gm17546	1.13109	0.0089076	lncRNA
2610507I01Rik	2.11233	0.00897259	lncRNA
Gm20383	1.36869	0.00923994	lncRNA
D530033B14Rik	0.986889	0.00954937	lncRNA
Prss23os	0.74022	0.0095964	lncRNA
mt-Tg	-10.1361	2.28996e-66	Mt_tRNA
mt-Tr	-3.9595	1.20468e-13	Mt_tRNA
H2-Bl	-2.7775	9.69815e-11	polymorphic_pseudogene
AC140244.1	6.58898	5.03639e-136	processed_pseudogene
Rps13-ps2	-10.6811	2.24743e-134	processed_pseudogene
Gm6969	5.79476	2.24888e-125	processed_pseudogene
Rps13-ps1	9.95205	6.5544e-104	processed_pseudogene
Gm10709	-6.11939	5.89545e-34	processed_pseudogene
Rps15a-ps8	7.20468	1.00544e-29	processed_pseudogene
Rpl3-ps2	-5.9262	1.00544e-29	processed_pseudogene
Gm9826	-6.52672	9.4591e-29	processed_pseudogene
Tpd52-ps	-5.15181	5.70614e-27	processed_pseudogene
Gm5131	4.13421	1.03602e-25	processed_pseudogene
Gm5781	3.31515	7.9534e-10	processed_pseudogene
Rpl36-ps2	6.74848	8.06538e-10	processed_pseudogene
Rpl36-ps3	6.45115	3.06508e-08	processed_pseudogene
Rpl36-ps12	5.45984	7.4845e-08	processed_pseudogene
Gm6265	2.38069	1.63419e-07	processed_pseudogene
Gm16437	3.17623	1.98457e-06	processed_pseudogene
Rps15a-ps6	2.15806	3.05225e-06	processed_pseudogene
Gm13655	-1.78119	3.85166e-06	processed_pseudogene
Gm10039	4.60424	7.03675e-06	processed_pseudogene
Gm4366	-1.03173	9.36348e-06	processed_pseudogene
Gm7329	6.52135	1.21476e-05	processed_pseudogene
Gm8784	3.39609	1.78827e-05	processed_pseudogene
Gm11868	1.45683	2.107e-05	processed_pseudogene
Gm7049	2.04534	4.42412e-05	processed_pseudogene
Gm9790	-3.60344	4.74457e-05	processed_pseudogene
Gm10557	1.10294	5.53624e-05	processed_pseudogene
Gm4950	3.49918	6.27976e-05	processed_pseudogene
Rps15-ps2	6.2526	7.57803e-05	processed_pseudogene
Kat2b-ps	-2.86019	0.000107787	processed_pseudogene
Gm15459	2.35804	0.000118423	processed_pseudogene
Rpl38-ps2	2.81967	0.000137557	processed_pseudogene
Gm5514	-3.73556	0.000723995	processed_pseudogene
Gm9824	3.06088	0.0008456	processed_pseudogene
Gm44419	-4.08309	0.000868232	processed_pseudogene
Gm7842	-2.71641	0.000935267	processed_pseudogene
Gm21321	-2.51303	0.000994459	processed_pseudogene
Gm10193	-3.94248	0.00185103	processed_pseudogene
Gm4864	-1.37666	0.00245825	processed_pseudogene
Gm7887	0.690524	0.00270884	processed_pseudogene
Gm18541	-4.07103	0.00290712	processed_pseudogene
Gm6548	-1.08908	0.00316698	processed_pseudogene
Gm12191	3.04446	0.00317976	processed_pseudogene
Gm14269	-3.63689	0.00319827	processed_pseudogene
Gm8942	6.60774	0.0045925	processed_pseudogene
Gm12250	-1.38187	0.00530872	processed_pseudogene
Eif5al3-ps	2.46651	0.00548161	processed_pseudogene
Gm8186	0.979598	0.00781467	processed_pseudogene
Gm6560	-2.11952	0.00788313	processed_pseudogene
Padi4	-7.93064	1.05996e-97	protein_coding
Nxpe3	-3.14105	5.26284e-74	protein_coding
Gstp3	6.01801	5.13986e-72	protein_coding
Trim12a	-11.4081	7.91524e-69	protein_coding
St6galnac1	12.0698	3.12165e-60	protein_coding
Slitrk6	-5.43364	7.99359e-52	protein_coding
mt-Nd3	-5.04116	9.21758e-52	protein_coding
Ptprr	4.00214	4.98448e-49	protein_coding
Ahcy	-3.06479	3.26629e-43	protein_coding
Gfra1	2.68715	7.31024e-41	protein_coding
Mettl7a3	4.59653	1.35278e-39	protein_coding
Gm9008	10.4257	9.11372e-37	protein_coding
Gm16432	3.39447	1.49723e-35	protein_coding
Gdpd3	2.19815	3.79515e-34	protein_coding
Rpl29	-5.80528	2.81264e-33	protein_coding
Angptl7	3.58417	1.04109e-31	protein_coding
Dbp	-2.50623	6.93505e-29	protein_coding
Ifi202b	9.34792	2.21352e-27	protein_coding
Slc10a2	1.5523	4.82185e-25	protein_coding
Hmgcs1	-1.52813	9.33414e-25	protein_coding
Nfil3	2.9105	9.7989e-25	protein_coding
Trim30d	-4.92765	9.93026e-24	protein_coding
Fxyd6	2.21742	1.148e-23	protein_coding
Nucb2	-1.89367	5.8274e-23	protein_coding
Cndp2	1.57669	2.4999e-22	protein_coding
Zfp990	5.50881	1.04651e-21	protein_coding
Eif3j1	-3.32186	2.34681e-21	protein_coding
Cyp4a12a	1.71615	2.70324e-20	protein_coding
Serinc3	-1.28493	4.79097e-20	protein_coding
Trim5	-4.88887	6.27342e-20	protein_coding
B3gnt3	-3.67762	3.4581e-19	protein_coding
Jmjd7	-3.45027	6.87079e-19	protein_coding
Nr1d1	-2.00027	7.11216e-19	protein_coding
Bik	-2.8955	3.98368e-18	protein_coding
Nell2	3.86448	5.84584e-18	protein_coding
Arntl	3.33027	5.84584e-18	protein_coding
Ifi213	-4.86837	8.5412e-18	protein_coding
Lpl	-1.39626	8.5412e-18	protein_coding
Slc18a1	-1.26915	2.43921e-17	protein_coding
Glb1	-1.39131	4.80906e-17	protein_coding
Pfn3	-1.67205	4.95384e-16	protein_coding
Hddc3	1.50987	1.42961e-15	protein_coding
Ucp1	-3.78307	1.99679e-15	protein_coding
Ciart	-2.1942	1.13052e-14	protein_coding
Zfp429	-3.1768	2.50974e-14	protein_coding
L2hgdh	1.10652	2.83179e-14	protein_coding
Igsf9	-2.46164	2.83179e-14	protein_coding
Gsta2	-1.81519	3.79995e-14	protein_coding
4833420G17Rik	-1.46649	3.91585e-14	protein_coding
Coch	2.01841	4.47706e-14	protein_coding
Acnat2	1.37166	5.32726e-14	protein_coding
Sv2c	3.83306	6.34899e-14	protein_coding
Lrmda	-2.64577	7.24165e-14	protein_coding
Neurl2	-2.76243	8.01589e-14	protein_coding
Gm28042	-2.79123	1.04834e-13	protein_coding
Tnfsf10	-1.25633	5.24858e-13	protein_coding
Smim6	-2.21504	1.2405e-12	protein_coding
Slc25a25	1.29985	1.35005e-12	protein_coding
Mpped1	1.47634	1.35565e-12	protein_coding
Zfp457	2.6962	1.35565e-12	protein_coding
Lrrc28	-1.14458	2.12914e-12	protein_coding
Olfml3	-1.2766	2.75866e-12	protein_coding
Nxpe4	-3.5722	4.43326e-12	protein_coding
Slc7a12	-3.54198	1.15931e-11	protein_coding
Cd209a	-3.93121	1.5974e-11	protein_coding
BC049352	2.85275	1.62578e-11	protein_coding
Sbk1	-1.17715	2.28274e-11	protein_coding
Dusp23	-1.66791	2.88593e-11	protein_coding
Capza1	-1.69606	4.11753e-11	protein_coding
Slc7a2	-2.01615	5.09516e-11	protein_coding
Havcr1	-3.5398	5.68504e-11	protein_coding
Atp9a	1.10289	6.0821e-11	protein_coding
Ndrg1	1.59663	8.58205e-11	protein_coding
Mccc1	-0.957096	1.00924e-10	protein_coding
Sc5d	-1.37636	1.35068e-10	protein_coding
Cyp24a1	-1.45254	1.60475e-10	protein_coding
Slamf7	-2.4966	2.28974e-10	protein_coding
Folh1	1.05131	5.436e-10	protein_coding
Plekhb1	1.09261	6.94096e-10	protein_coding
Trim34a	-2.37316	6.96915e-10	protein_coding
Rab6b	-1.21746	7.92093e-10	protein_coding
Mpzl2	1.0769	7.9534e-10	protein_coding
Cxcl14	-1.35159	1.19924e-09	protein_coding
Sdf2l1	1.58601	1.26103e-09	protein_coding
Slc22a26	-1.11278	1.75006e-09	protein_coding
Mettl7a2	1.05979	2.32872e-09	protein_coding
Cyb5r3	0.861298	2.4791e-09	protein_coding
Nt5e	1.20716	3.13243e-09	protein_coding
Ypel2	1.34305	4.11233e-09	protein_coding
Lipg	-2.13532	4.11233e-09	protein_coding
Lpar2	-1.3701	6.1724e-09	protein_coding
Lynx1	-1.62988	7.23728e-09	protein_coding
Slc6a19	-0.870546	7.24482e-09	protein_coding
Npas2	2.38805	7.25878e-09	protein_coding
Hsd3b5	-4.72137	1.24425e-08	protein_coding
Pex5l	-2.81619	1.39722e-08	protein_coding
Prr5	0.980521	1.62065e-08	protein_coding
Creld2	1.07094	1.69124e-08	protein_coding
Rorc	0.959109	1.95703e-08	protein_coding
Gipc2	-0.842375	2.12697e-08	protein_coding
Nphs2	-0.999249	2.37464e-08	protein_coding
Igfbp1	-1.77046	2.69092e-08	protein_coding
Tchhl1	1.57947	2.7223e-08	protein_coding
Pcsk6	-1.22562	3.55649e-08	protein_coding
Pkig	-1.03979	7.83109e-08	protein_coding
Kpna2	-2.87874	7.93349e-08	protein_coding
Rarres2	1.41432	8.15905e-08	protein_coding
Synpo2	-1.34723	8.66161e-08	protein_coding
Ucp2	1.15386	8.91473e-08	protein_coding
Naip5	-2.22414	9.04164e-08	protein_coding
Slc39a8	-0.885884	9.26883e-08	protein_coding
Col15a1	-1.04137	9.35059e-08	protein_coding
1600014C10Rik	1.09235	1.41587e-07	protein_coding
Cry1	1.08601	1.79994e-07	protein_coding
Myo7a	-1.11552	1.86235e-07	protein_coding
Uroc1	-1.31244	2.27821e-07	protein_coding
Manf	0.87613	2.33977e-07	protein_coding
Nr1d2	-0.902355	2.86501e-07	protein_coding
Pld1	-1.11003	2.90285e-07	protein_coding
Slc22a28	1.05958	2.92222e-07	protein_coding
Zpld1	-1.63775	3.10086e-07	protein_coding
Apoc3	1.30434	3.31904e-07	protein_coding
Slc35d2	0.974254	3.49228e-07	protein_coding
Dnajb4	0.936428	3.58365e-07	protein_coding
Ttc38	-1.0524	3.99711e-07	protein_coding
Tmprss4	2.16189	4.29186e-07	protein_coding
Slc19a3	0.967988	4.61236e-07	protein_coding
Glrx	0.995116	4.90959e-07	protein_coding
Slc52a3	-1.20465	5.4895e-07	protein_coding
Bcl2l15	2.3678	6.30924e-07	protein_coding
Kcnb1	-1.40295	8.14779e-07	protein_coding
Apcs	-2.40589	8.26279e-07	protein_coding
Ccdc82	-1.18359	1.98457e-06	protein_coding
Mxra7	-1.25136	2.06395e-06	protein_coding
Sgcg	3.26344	2.15653e-06	protein_coding
Ackr3	0.839912	2.30268e-06	protein_coding
Treh	0.726516	2.30268e-06	protein_coding
Fbln5	-0.768244	2.45727e-06	protein_coding
Sphk2	-0.874359	2.60044e-06	protein_coding
Pcdh7	-1.21707	2.67405e-06	protein_coding
Plin2	-1.27186	2.79849e-06	protein_coding
Fn1	-1.30881	2.90175e-06	protein_coding
Asrgl1	-1.06842	3.18228e-06	protein_coding
Slc5a9	-0.879347	3.4139e-06	protein_coding
Nav2	0.904071	3.42941e-06	protein_coding
St6galnac3	-1.71261	3.52739e-06	protein_coding
Banp	1.21901	3.52739e-06	protein_coding
Esr2	-3.83594	3.97445e-06	protein_coding
Hmgb1	1.11332	3.97445e-06	protein_coding
Acy1	0.873976	4.15546e-06	protein_coding
St7	0.865442	6.52235e-06	protein_coding
Akr1c18	-1.4784	6.59765e-06	protein_coding
Pigr	1.20068	9.10135e-06	protein_coding
Eci1	0.824951	9.10135e-06	protein_coding
Apln	-1.39676	1.03572e-05	protein_coding
Amd1	1.11966	1.05348e-05	protein_coding
Rbm38	1.2614	1.08635e-05	protein_coding
Isoc2b	0.976442	1.08833e-05	protein_coding
Klhdc9	-0.970291	1.21332e-05	protein_coding
Slc16a1	1.04358	1.2696e-05	protein_coding
Antxr1	-1.4273	1.3732e-05	protein_coding
Col14a1	-0.947182	1.38343e-05	protein_coding
Fabp4	-1.00234	1.79255e-05	protein_coding
Paqr9	-0.835283	1.94635e-05	protein_coding
Ptpn22	1.19168	2.01207e-05	protein_coding
Blvrb	-1.16392	2.13511e-05	protein_coding
Rhobtb1	0.868138	2.24811e-05	protein_coding
Slc6a17	-1.01151	2.48455e-05	protein_coding
Fscn1	-1.10297	2.98573e-05	protein_coding
Slc36a2	-2.04268	3.33845e-05	protein_coding
Adamts5	-0.974994	3.3439e-05	protein_coding
Nuak2	0.890342	3.4382e-05	protein_coding
Gsto1	-0.798975	3.50882e-05	protein_coding
Itgax	-1.53306	3.53517e-05	protein_coding
Serpina1a	-2.24126	3.67386e-05	protein_coding
Gm4737	1.36293	3.78201e-05	protein_coding
Insr	-0.724498	3.84357e-05	protein_coding
Hspa8	-0.826781	4.00397e-05	protein_coding
Hnrnpa3	-0.961097	4.23679e-05	protein_coding
Clcn6	0.97527	4.23679e-05	protein_coding
Gm2016	4.34396	4.39312e-05	protein_coding
Mup20	-2.85996	4.55271e-05	protein_coding
Hmcn2	-0.997451	4.57724e-05	protein_coding
Mthfr	0.804335	4.70329e-05	protein_coding
Itga8	-0.982961	4.8722e-05	protein_coding
Plet1	0.806018	4.89759e-05	protein_coding
Npy	2.47448	5.11778e-05	protein_coding
Sema3c	-0.850785	5.24661e-05	protein_coding
Bbs7	-0.88958	5.25511e-05	protein_coding
Cidea	-1.80894	5.26763e-05	protein_coding
2310030G06Rik	-0.769205	5.35004e-05	protein_coding
Pcp4l1	-1.44889	5.35004e-05	protein_coding
Ryr2	1.48148	5.39838e-05	protein_coding
2020-03-01	0.916042	5.48335e-05	protein_coding
Sqor	-0.746441	5.66676e-05	protein_coding
Agps	-0.717192	5.72472e-05	protein_coding
Hba-a1	-0.95705	5.73398e-05	protein_coding
Isoc2a	0.812543	5.93366e-05	protein_coding
Cidec	-1.60218	6.01858e-05	protein_coding
Fbn1	-1.1922	6.0525e-05	protein_coding
Upp2	-0.710227	6.60418e-05	protein_coding
Itgb6	-0.832078	8.18092e-05	protein_coding
Tlr12	0.874482	8.20388e-05	protein_coding
Cpne4	-1.23785	8.54043e-05	protein_coding
Cdh11	-1.01013	8.61936e-05	protein_coding
Aga	-0.833147	8.6195e-05	protein_coding
Ngrn	0.707853	8.90016e-05	protein_coding
Cpe	-0.980042	9.28507e-05	protein_coding
Spg11	-0.983712	9.39982e-05	protein_coding
Cox6a2	1.78726	9.7068e-05	protein_coding
Peg3	-0.89051	9.91557e-05	protein_coding
Tmem86a	-0.877034	0.000100633	protein_coding
Wisp1	-1.26977	0.000108398	protein_coding
Cep97	-0.921736	0.000111995	protein_coding
Ccl27a	-2.48364	0.000116288	protein_coding
Higd1c	-1.07215	0.000121427	protein_coding
Col3a1	-1.03334	0.000126899	protein_coding
Cfap126	-2.46491	0.000130929	protein_coding
Vps8	-0.679737	0.000131923	protein_coding
Glt1d1	-1.00321	0.000137557	protein_coding
Col1a1	-1.20036	0.000141466	protein_coding
Slc6a13	-0.637929	0.000154573	protein_coding
Nsa2	0.810553	0.000174571	protein_coding
F2rl1	-0.796588	0.000197703	protein_coding
Hmgcs2	1.18017	0.000206773	protein_coding
Fcamr	1.14224	0.000206974	protein_coding
Slc35f3	-0.844436	0.00021226	protein_coding
Zc3h12d	-2.1656	0.000217466	protein_coding
Rpl24	-3.72661	0.000226137	protein_coding
Prex1	-0.969507	0.000226143	protein_coding
Ctsl	-0.645217	0.000226143	protein_coding
Scn2b	1.53437	0.000242917	protein_coding
Mylk3	-1.38741	0.00024827	protein_coding
Lcp1	-0.700303	0.000255079	protein_coding
Gldc	0.779272	0.000255079	protein_coding
Sparc	-0.59756	0.000273273	protein_coding
Eef1g	0.790593	0.000273273	protein_coding
Pik3c2a	-0.71472	0.000299109	protein_coding
Tsc22d3	0.685338	0.000321018	protein_coding
Rhov	-1.09246	0.000331455	protein_coding
Serpina1f	-0.770447	0.000349724	protein_coding
Adhfe1	-0.771482	0.00037014	protein_coding
Ubc	1.76129	0.00037691	protein_coding
Uchl4	2.17706	0.000382731	protein_coding
Zfp868	0.906332	0.000396678	protein_coding
Cbr2	1.04553	0.000406392	protein_coding
Snx6	0.678435	0.000433108	protein_coding
Trdn	-1.44343	0.000435265	protein_coding
Lrrc61	0.938682	0.000451619	protein_coding
Bub1b	-1.60684	0.000452534	protein_coding
Fkbp5	0.938947	0.000453796	protein_coding
Apobec3	-1.25194	0.000453796	protein_coding
Trpc1	-0.660523	0.000469257	protein_coding
Depdc1b	-0.797243	0.000470205	protein_coding
Gm853	-0.735526	0.000553903	protein_coding
Cpn1	-3.5144	0.000554885	protein_coding
Cbl	-0.677354	0.000580876	protein_coding
Spag5	1.1033	0.000580876	protein_coding
Col1a2	-0.777673	0.000585354	protein_coding
D630039A03Rik	0.760038	0.000590992	protein_coding
Ckb	0.621021	0.000629018	protein_coding
Rgs7	1.63134	0.000634178	protein_coding
Ces1g	-1.43648	0.000652356	protein_coding
Pnrc1	0.735113	0.000658785	protein_coding
Dnph1	0.690029	0.000676258	protein_coding
Slc4a1	0.684919	0.000676928	protein_coding
2210011C24Rik	0.979523	0.000681132	protein_coding
Dtd2	-0.833982	0.000681132	protein_coding
Poldip3	0.654854	0.000710805	protein_coding
Cfh	-0.616991	0.000717158	protein_coding
Itih2	-0.737513	0.000735281	protein_coding
Nusap1	-1.35749	0.000744013	protein_coding
Mcm6	-1.73754	0.000766541	protein_coding
Fgf10	-2.77107	0.000772333	protein_coding
Zfp236	0.898369	0.000775008	protein_coding
Wdfy1	-1.58498	0.000808273	protein_coding
Slc6a20a	0.625435	0.000828758	protein_coding
Irs2	-1.19947	0.0008456	protein_coding
Ngfr	-1.62386	0.000902212	protein_coding
Eif3j2	0.680667	0.000916119	protein_coding
Bcl6b	-0.928396	0.000951321	protein_coding
Mill2	1.32425	0.000963726	protein_coding
Bckdhb	0.666676	0.000984011	protein_coding
Slc28a1	-0.704968	0.000991397	protein_coding
Rgs14	1.48442	0.000991397	protein_coding
Rdh10	0.637471	0.000991397	protein_coding
Leo1	0.84679	0.00101559	protein_coding
Adamts12	-1.53887	0.00103107	protein_coding
Id2	0.671946	0.00103794	protein_coding
Zfp185	0.768896	0.00104168	protein_coding
Adam12	-1.2589	0.00104168	protein_coding
Rpl27a	-1.19528	0.00105588	protein_coding
Slc14a2	0.783424	0.00118882	protein_coding
Ptger3	0.651133	0.00121675	protein_coding
Ly6i	-4.1053	0.00132979	protein_coding
Adam11	-1.0456	0.00132979	protein_coding
Mup5	-7.27686	0.00136339	protein_coding
Hao2	1.12335	0.00136383	protein_coding
Tnfaip2	0.628878	0.00138302	protein_coding
Slamf9	-1.08393	0.00139176	protein_coding
Hjurp	-1.00275	0.00149485	protein_coding
Jpt2	0.651923	0.00155829	protein_coding
Thrsp	-1.06641	0.00164382	protein_coding
Ppp1cc	1.64553	0.00167317	protein_coding
Pfkfb3	-0.679423	0.00167317	protein_coding
Dnajb1	0.656449	0.00168907	protein_coding
Cetn4	-1.3065	0.00168907	protein_coding
Net1	0.597964	0.00169392	protein_coding
Cyp26b1	1.58181	0.00170296	protein_coding
Cdh4	-1.68353	0.00170886	protein_coding
Gypc	-1.2957	0.00177311	protein_coding
Wdr86	-1.29447	0.00182091	protein_coding
Itga6	0.672505	0.00182091	protein_coding
Mup7	-5.41372	0.00183927	protein_coding
Rec8	-2.37185	0.00185103	protein_coding
Dtx4	0.79911	0.00188816	protein_coding
Dusp9	-1.16436	0.00205939	protein_coding
Muc1	0.983085	0.00212126	protein_coding
Cplx2	-0.662372	0.00212461	protein_coding
Emilin1	-0.820587	0.00217026	protein_coding
Tuft1	0.626709	0.00219317	protein_coding
Agmat	-1.44826	0.00223714	protein_coding
Lrrc15	-1.89308	0.0022543	protein_coding
Zfp641	-0.765213	0.00231167	protein_coding
Pck1	0.838503	0.00233727	protein_coding
Slc35f1	-1.0128	0.0023826	protein_coding
Rsph3a	-1.21658	0.00245227	protein_coding
Wsb1	0.724476	0.00253835	protein_coding
Maob	-1.08908	0.00254929	protein_coding
Gpr137b	-0.813508	0.0027079	protein_coding
Tubb2a	0.668015	0.00270884	protein_coding
Fnip2	-0.603291	0.00278776	protein_coding
Cyp2d9	0.855482	0.00282562	protein_coding
Tpm4	-0.589244	0.00286014	protein_coding
Zim1	-1.26799	0.00290712	protein_coding
Col5a1	-0.926097	0.00301818	protein_coding
Serpina1e	-2.815	0.00301818	protein_coding
Pik3c2g	1.22683	0.00304585	protein_coding
Lhfp	-0.611275	0.00314432	protein_coding
Pdk4	0.706862	0.00322622	protein_coding
Lonrf3	1.16776	0.0033252	protein_coding
Col6a3	-0.941024	0.00337339	protein_coding
Cysltr2	-1.43551	0.00339505	protein_coding
Map3k5	0.68553	0.00339505	protein_coding
Hectd1	-0.76772	0.00341324	protein_coding
Erbb3	-0.597356	0.00344727	protein_coding
Mfrp	-1.00576	0.00349721	protein_coding
Slc16a6	0.711928	0.00352592	protein_coding
G2e3	-0.814681	0.00357001	protein_coding
Tenm4	-1.06182	0.00397977	protein_coding
Sae1	0.641467	0.00400726	protein_coding
Cirbp	-0.665563	0.00403049	protein_coding
Tmem221	-1.40454	0.00404287	protein_coding
Rph3a	1.48517	0.00406867	protein_coding
Lgals1	-0.705827	0.00407631	protein_coding
Jchain	-1.78087	0.00419715	protein_coding
Ano5	-1.08952	0.00423698	protein_coding
Pop4	-0.751399	0.00427887	protein_coding
Hspa5	0.709395	0.00428591	protein_coding
Kdm8	-1.0628	0.00428591	protein_coding
Tgfbr3l	-1.49011	0.00430426	protein_coding
Slc9a2	-0.696389	0.00433962	protein_coding
Hdc	-1.18937	0.00433962	protein_coding
Slc5a11	-0.594497	0.00447933	protein_coding
D730001G18Rik	-1.42924	0.0045925	protein_coding
Nid1	-0.673799	0.00468032	protein_coding
Rnf169	-0.634977	0.00473115	protein_coding
F10	1.39009	0.00480993	protein_coding
Hrg	0.712441	0.00483055	protein_coding
Ccdc162	-1.24301	0.0048445	protein_coding
Cd8a	1.66188	0.00493503	protein_coding
Polr3d	0.746647	0.00494529	protein_coding
Spock3	-1.34744	0.00496302	protein_coding
Lypd2	-1.47201	0.00507674	protein_coding
Ciita	-0.774773	0.00550048	protein_coding
8430408G22Rik	-0.970366	0.00555557	protein_coding
Prss23	0.750614	0.00555557	protein_coding
5730559C18Rik	0.873268	0.00557832	protein_coding
Pde11a	1.38892	0.00560829	protein_coding
Clpx	0.595583	0.00560829	protein_coding
Avpr1a	0.901498	0.00571226	protein_coding
Acsm3	-0.643863	0.00578273	protein_coding
Edn3	0.739953	0.00580277	protein_coding
Slc6a4	-1.29741	0.00591698	protein_coding
Loxl1	-0.827556	0.00591698	protein_coding
Plin1	-1.6471	0.00591698	protein_coding
Tstd1	-0.791685	0.00591698	protein_coding
Rbp1	-1.05417	0.00597886	protein_coding
Lcn2	2.6134	0.00597886	protein_coding
Tspan1	0.640827	0.00601201	protein_coding
Loxl2	-1.00806	0.00614196	protein_coding
Ecm1	-0.676717	0.00626749	protein_coding
Slc16a14	0.63257	0.00628669	protein_coding
Cyb5r4	-0.615656	0.00637071	protein_coding
Pla2g4b	-1.81244	0.00645307	protein_coding
Eva1b	-0.766328	0.0064612	protein_coding
Kcng1	-1.20536	0.00648988	protein_coding
Fasn	-1.00474	0.00649244	protein_coding
H2-Ab1	-0.661542	0.00652098	protein_coding
Ell3	-0.712749	0.00652098	protein_coding
Fgf1	0.612266	0.00667575	protein_coding
Asap1	-0.603943	0.00701357	protein_coding
Ces2b	-0.787685	0.00733195	protein_coding
Cyp27b1	1.16674	0.00760596	protein_coding
Rell1	-0.682182	0.00761267	protein_coding
Nhlrc4	1.35506	0.0077058	protein_coding
Dnase1	0.769347	0.00781467	protein_coding
Abca4	0.703013	0.00814296	protein_coding
Smcp	-1.14561	0.00820823	protein_coding
C8g	0.605227	0.0085977	protein_coding
Lsm4	-0.651912	0.00859944	protein_coding
Prlr	-1.29986	0.00862591	protein_coding
Igfbp2	-1.10883	0.00862591	protein_coding
Hbb-bt	-1.0075	0.00868855	protein_coding
Adra1a	0.635725	0.00883602	protein_coding
Armc6	0.786073	0.00883602	protein_coding
Mup3	-1.05187	0.00911583	protein_coding
Zfp874a	-0.700116	0.00911583	protein_coding
Ddc	-0.604302	0.00914895	protein_coding
Tpm2	-0.620545	0.00915655	protein_coding
Rpl10a	0.901956	0.00923994	protein_coding
Gm11127	0.868456	0.00923994	protein_coding
Mafb	-0.753955	0.00928169	protein_coding
Hgf	-1.05271	0.00942388	protein_coding
Tcf21	-0.675904	0.0095964	protein_coding
Col6a6	1.68453	0.00959778	protein_coding
Dchs1	-0.800724	0.00985785	protein_coding
Pcolce2	-1.38364	0.0099413	protein_coding
Tmppe	-0.788183	0.00995268	protein_coding
Ceacam2	-0.680829	0.00997683	protein_coding
Gm6467	3.28501	2.1311e-05	pseudogene
Gm3608	0.90419	8.1697e-05	pseudogene
Gm18310	1.84733	2.17767e-14	TEC
Gm48840	1.15675	1.13303e-09	TEC
Gm48135	-2.08139	7.8001e-06	TEC
AC122459.3	1.95828	7.36198e-05	TEC
D630002J18Rik	-1.00569	0.000168919	TEC
AC126028.1	1.43274	0.000255214	TEC
Gm43800	1.38025	0.0044965	TEC
Gm20100	1.64161	0.00559982	TEC
Rps2-ps10	-4.01111	4.03812e-17	transcribed_processed_pseudogene
Gm18194	-2.59667	0.00451396	transcribed_processed_pseudogene
4930451G09Rik	-1.67376	7.51406e-06	transcribed_unitary_pseudogene
AW822252	-1.76179	4.0005e-09	transcribed_unprocessed_pseudogene
Gm4956	1.04585	4.98213e-05	transcribed_unprocessed_pseudogene
C920006O11Rik	-1.74848	0.000195149	transcribed_unprocessed_pseudogene
Gm16505	-1.29633	0.00204949	transcribed_unprocessed_pseudogene
Gm28438	5.46434	9.98833e-53	unprocessed_pseudogene
Gm11735	10.0779	5.89887e-30	unprocessed_pseudogene
Catspere	6.75305	1.04249e-25	unprocessed_pseudogene
Cyp2a21-ps	-5.1219	4.57951e-17	unprocessed_pseudogene
Gm1966	-3.95487	7.13658e-13	unprocessed_pseudogene
Gm4759	1.6563	6.0525e-05	unprocessed_pseudogene
Ces2d-ps	-4.73913	0.0011379	unprocessed_pseudogene
Gm28437	1.96555	0.00165097	unprocessed_pseudogene
Gm43158	-1.26312	0.00354021	unprocessed_pseudogene
